# Supplementary material for: Integrative Analysis of Nutritional Components, Differential Metabolites, and Endophytic Microbiota Reveals Flavor Determinants of Lushan Russet Potato
Source: Foods. 2025 Dec 25;15(1):67. doi: 10.3390/foods15010067 (PMC12785464; doi:10.3390/foods15010067)
Supplement: Supplementary file 1 [file foods-15-00067-s001.zip › Supplementary TablesS1-S16.xlsx]

## Sheet: Supplementary Table S1
ID	Name	mz	rt	exact_mass	ppm	formula	precursor_type	class	sub_class	KEGG	KEGG_Pathway	CAS	hmdb	library	level	LsM1	LsM2	LsM3	LsM4	LsM5	LsM6	LsMb1	LS1	LS2	LS3	LS4	LS5	LS6	Zs1	Zs2	Zs3	Zs4	Zs5	Zs6
M1000T635_1		999.728	634.7													808058	399996	515687	454082	62104.4	672161	974868	400750	733161	219468	271798	1.11139e+06	864978	1.09465e+06	1.0817e+06	1.10335e+06	1.15161e+06	110128	1.5738e+06
M1000T635_2		999.748	634.7													2.24195e+06	254966	1.34839e+06	1.18463e+06	79126.7	462220	1.37582e+06	1.28555e+06	1.72001e+06	282472	345347	660780	569550	1.44913e+06	576967	1.41177e+06	1.42585e+06	139973	2.33429e+06
M1000T635_3		999.766	634.8													323251	260125	235808	153771	30775.4	369491	385298	284116	387490	312264	379952	675755	518103	133052	482190	267496	240193	34008.4	492522
M100T109	N-Methyl-2-pyrrolidinone	100.076	108.8	99.0684	0.759426	C5H9NO	[M+H]+	Extractables/Leachables; Industrial Chemicals; Textile Chemicals/Auxiliary/Dyes; Excipients/Additives/Colorants; Personal Care Products/Cosmetics		C11118		872-50-4		mzCloud	2	9.86181e+06	598517	7.23748e+06	1.88783e+06	76345.3	952315	4.33501e+06	4.77579e+06	3.53224e+06	871000	1.39298e+06	4.28715e+06	1.33877e+06	1.56325e+06	1.95987e+06	3.72757e+06	4.58333e+06	166392	3.91903e+06
M100T140	Cyclohexylamine	100.112	140.4	99.1048	1.75803	C6H13N	[M+H]+	Organonitrogen compounds	Cyclohexylamines	C00571	Xenobiotics biodegradation and metabolism; Global and overview maps	108-91-8	HMDB0031404	BioDeepDB	2	4.2844e+06	4.25871e+06	5.24417e+06	4.43364e+06	4.60518e+06	5.36607e+06	3.98843e+06	3.75777e+06	4.54244e+06	4.7211e+06	1.1269e+06	4.19952e+06	4.41258e+06	2.91103e+06	2.49219e+06	913780	2.09049e+06	2.22717e+06	3.22233e+06
M100T159		100.112	159.1													2.59104e+06	2.56234e+06	4.07835e+06	3.35638e+06	2.20632e+06	1.21785e+06	2.28694e+06	1.47142e+06	2.7149e+06	1.73413e+06	1.87005e+06	1.63992e+06	2.17108e+06	3.24092e+06	2.69999e+06	1.89074e+06	1.24412e+06	1.22867e+06	1.09354e+06
M100T41		100.112	40.8													4.70424e+06	5.12808e+06	4.72812e+06	4.08965e+06	3.76905e+06	2.95062e+06	4.99733e+06	3.70381e+06	3.24647e+06	4.49376e+06	3.97788e+06	4.25614e+06	4.55701e+06	2.16899e+06	1.89633e+06	666692	1.86611e+06	1.35494e+06	2.91978e+06
M100T42		100.024	42.2													1.36397e+08	2.64335e+07	9.23437e+07	4.08848e+07	4.34866e+06	5.30921e+07	9.1418e+07	6.8629e+07	6.27961e+07	1.70446e+07	2.55445e+07	7.03507e+07	3.15427e+07	5.8099e+07	3.07922e+07	5.11954e+07	1.25708e+08	2.317e+06	1.72184e+08
M100T51		100.076	51.2													7.30936e+06	5.25719e+06	5.6901e+06	4.54199e+06	5.37174e+06	4.15678e+06	5.52625e+06	4.50079e+06	5.65779e+06	5.40856e+06	4.53933e+06	5.15675e+06	4.28205e+06	4.85552e+06	3.35654e+06	4.21347e+06	2.69441e+06	3.47071e+06	3.23274e+06
M100T70		100.039	70													1.04267e+06	489002	819616	1.17317e+06	70992.5	1.07668e+06	1.43772e+06	546410	1.90845e+06	284789	846737	2.54921e+06	1.37619e+06	1.32589e+06	1.37184e+06	1.83679e+06	2.19651e+06	37828.2	2.68495e+06
M101T35		100.51	34.7													3.6779e+06	4.42338e+06	4.11045e+06	3.62057e+06	3.52151e+06	3.39787e+06	4.08059e+06	3.60523e+06	3.86821e+06	3.94208e+06	3.90649e+06	4.08725e+06	3.7383e+06	3.8955e+06	3.64467e+06	3.64883e+06	3.70279e+06	3.79915e+06	4.02611e+06
M101T42_1		101.025	42.2													2.34966e+07	1.31133e+07	1.42668e+07	1.7185e+07	1.75309e+07	2.12994e+07	1.73401e+07	1.81361e+07	1.97835e+07	1.4793e+07	1.89555e+07	1.94392e+07	2.9431e+06	1.29425e+07	1.90807e+06	1.36653e+07	1.26705e+06	6.60365e+06	7.40727e+06
M102T228	5-Aminopentanal	102.091	228.2	101.084	0.744432	C5H11NO	[M+H]+	Organooxygen compounds	Carbonyl compounds	C12455	Amino acid metabolism; Biosynthesis of other secondary metabolites; Global and overview maps		HMDB0012815	BioDeepDB	2	1.95308e+06	1.83974e+06	864017	3.68799e+06	1.65582e+06	968870	3.90673e+06	3.52627e+06	3.58865e+06	4.42973e+06	3.25332e+06	4.25082e+06	3.63728e+06	926102	719543	906663	349595	881240	675423
M102T278		102.033	278.4													5.37771e+07	5.52944e+07	5.98978e+07	6.56638e+07	7.01919e+07	6.41342e+07	7.23388e+07	4.72114e+07	4.62976e+07	1.97993e+07	3.44491e+07	2.8549e+07	3.56318e+07	5.27223e+07	5.90242e+07	5.70034e+07	6.48811e+07	5.46745e+07	6.51991e+07
M102T303	(S)-Methylmalonic acid semialdehyde	102.033	303.3	102.032	12.741	C4H6O3	[M]+	Organooxygen compounds	Carbonyl compounds	C06002	Carbohydrate metabolism; Amino acid metabolism; Xenobiotics biodegradation and metabolism; Global and overview maps	99043-16-0	HMDB0002217	BioDeepDB	2	1.27959e+07	3.7273e+07	5.87359e+07	6.27661e+07	6.28701e+07	1.70876e+07	5.23075e+07	6.13534e+07	2.01455e+07	1.53297e+07	5.91326e+07	6.01097e+07	3.27886e+07	7.01539e+07	3.42676e+07	6.25804e+07	1.69507e+07	1.78689e+07	3.4591e+07
M102T33		102.033	33.4													527239	6.30279e+06	3.3096e+06	1.77522e+07	2.2475e+07	4.55646e+06	2.1753e+07	3.99267e+06	3.90269e+06	3.48097e+06	1.59716e+07	2.67815e+06	1.83468e+07	4.0022e+06	4.2088e+06	4.1286e+06	4.34954e+06	4.16493e+06	3.1026e+06
M102T35		101.95	35													2.31064e+06	2.72729e+06	2.69788e+06	2.20871e+06	2.33822e+06	2.16117e+06	2.74131e+06	2.35518e+06	2.25913e+06	2.47374e+06	2.64543e+06	2.63065e+06	2.30713e+06	2.47522e+06	2.19473e+06	2.38416e+06	2.54904e+06	2.45402e+06	2.43411e+06
M102T38_1		102.115	38.1													109640	102103	556336	425242	98081.6	94746.8	362956	84218.9	84016.5	88501.9	78015.8	77334.4	83009.8	294807	609604	415006	527202	397408	329757
M102T393	Isovaleric acid	102.127	392.8	102.068	9.93395	C5H10O2	[M]+	Fatty Acyls	Fatty acids and conjugates	C08262	Chemical structure transformation maps; Global and overview maps; Digestive system	503-74-2	HMDB0000718	BioDeepDB	2	7.28974e+06	1.05515e+08	9.18424e+07	1.32213e+08	2.44014e+08	1.39219e+08	2.81358e+08	3.95796e+07	3.66393e+07	2.58524e+08	1.54757e+08	1.72626e+08	2.98415e+08	8.01435e+07	1.97243e+07	1.94278e+07	1.27706e+08	1.18384e+08	8.80576e+07
M102T410		102.033	410.3													3.07786e+07	1.04852e+07	2.70468e+07	9.67263e+06	1.37948e+07	1.51117e+07	9.42259e+06	4.49033e+07	1.55964e+07	2.96261e+07	8.01922e+06	3.96288e+07	9.26458e+06	1.41481e+07	1.41533e+07	1.61666e+07	9.19873e+06	7.6755e+06	3.57753e+07
M102T412	Hexylamine	102.127	412	101.12	8.57757	C6H15N	[M+H]+	Amines	Primary amines	C08306		111-26-2	HMDB0032323	MoNA	2	8.80981e+07	2.47938e+08	2.07596e+07	1.20183e+08	5.85635e+06	7.96532e+07	2.6069e+08	3.50253e+07	1.00389e+08	1.54513e+08	4.5057e+08	5.18412e+07	8.24073e+07	1.06447e+08	1.24195e+07	1.6635e+07	3.45392e+07	1.93457e+07	4.241e+07
M102T42_1		102.022	42.2													1.26916e+07	2.17437e+07	1.75927e+07	1.17726e+07	2.08341e+07	1.38728e+07	1.56239e+07	1.80897e+07	1.7431e+07	1.93986e+07	1.95576e+07	1.84866e+07	1.76747e+07	1.35309e+07	1.69146e+07	1.70001e+07	1.91044e+07	1.69134e+07	1.80816e+07
M102T435		102.127	435.1													3.46722e+07	3.00838e+07	3.3082e+07	2.89734e+07	2.70182e+07	3.62166e+07	3.01308e+07	2.22029e+07	2.44806e+07	4.72162e+06	4.8249e+06	2.0148e+07	5.16564e+06	3.29409e+07	3.59649e+07	3.37905e+07	3.40883e+07	3.41094e+07	5.3493e+07
M102T455		102.127	455													1.85543e+07	8.31882e+07	9.75176e+07	9.47484e+07	9.66952e+07	7.83005e+07	8.89528e+07	9.33275e+07	9.89176e+07	2.48952e+08	2.77837e+08	6.81422e+07	2.87704e+08	9.01002e+07	2.00804e+07	2.10796e+07	1.94907e+07	1.93287e+07	2.31886e+07
M102T489		102.127	489.2													1.51368e+07	1.91153e+07	1.49093e+07	1.63038e+07	1.83309e+07	1.72113e+07	2.62426e+07	2.529e+07	2.88465e+07	1.71237e+07	2.21686e+07	1.6395e+07	2.02463e+07	1.37493e+07	8.38608e+06	1.48376e+07	8.90709e+06	1.02381e+07	8.41353e+06
M102T54		102.091	54.4													1.75065e+07	9.0941e+06	1.90994e+07	1.83108e+07	1.36848e+07	5.13156e+06	1.68705e+07	4.67033e+06	1.79432e+07	1.78103e+07	1.44412e+07	5.36309e+06	1.05162e+07	1.02892e+07	5.95868e+06	6.59591e+06	5.17468e+06	9.93691e+06	5.88999e+06
M102T58	1-Aminocyclopropanecarboxylic acid	102.055	57.5	101.048	0.288027	C4H7NO2	[M+H]+	Carboxylic acids and derivatives	Amino acids, peptides, and analogues	C01234	Chemical structure transformation maps; Amino acid metabolism; Global and overview maps	22059-21-8	HMDB0036458	BioDeepDB	2	2.23314e+07	5.70416e+07	7.4111e+07	3.28377e+07	2.14573e+07	2.8199e+08	4.80674e+07	2.94686e+08	1.71315e+07	2.88992e+08	2.99033e+08	2.78467e+08	2.7293e+08	8.76577e+07	4.56425e+07	6.54622e+07	8.73477e+07	6.47025e+07	9.82339e+07
M102T587	Triethylamine	102.127	586.5	101.12	4.91176	C6H15N	[M+H]+	Amines	Tertiary amines	C14691		121-44-8	HMDB0032539	BioDeepDB	2	2.42701e+07	2.63887e+07	2.91307e+07	2.27997e+07	2.14116e+07	2.15334e+07	2.65445e+07	2.1984e+07	2.39129e+07	2.5532e+07	2.42872e+07	2.87837e+07	2.44336e+07	2.61668e+07	2.2568e+07	2.38836e+07	2.18387e+07	2.46041e+07	2.42736e+07
M102T608		102.128	607.6													1.02275e+08	1.52898e+08	7.53243e+07	1.56197e+08	1.0763e+08	1.67196e+08	1.32627e+08	9.13901e+07	1.11441e+08	1.67265e+08	1.84835e+08	7.84823e+07	1.19193e+08	1.16123e+08	8.64776e+07	1.94578e+08	1.54627e+08	2.05002e+08	2.00905e+08
M102T638	Ethylmethylacetic acid	102.128	638.4	102.068	3.47655	C5H10O2	[M]+	Fatty Acyls	Fatty acids and conjugates	C18319	Digestive system	116-53-0	HMDB0002176	BioDeepDB	2	2.02147e+07	2.51369e+07	1.37653e+07	6.58024e+06	5.42852e+06	3.98429e+07	6.70638e+06	1.23612e+07	2.13009e+07	8.46353e+06	2.86319e+07	6.56476e+06	1.88998e+07	2.18377e+06	2.80028e+06	5.09249e+06	2.22914e+06	1.99598e+06	1.76595e+06
M102T668		102.128	668.2													2.084e+07	2.60293e+07	6.40971e+06	4.82785e+07	8.30978e+06	6.43754e+07	1.21508e+07	1.16266e+07	2.10746e+07	1.0863e+07	1.71284e+07	3.12329e+07	1.64153e+07	1.55595e+07	1.77876e+07	1.6388e+07	1.1893e+07	3.51927e+07	1.81286e+07
M102T68		102.091	67.6													1.56518e+07	7.36361e+06	1.45814e+07	2.34239e+06	1.8535e+07	2.28996e+06	2.27195e+06	2.19424e+06	2.21754e+06	2.14304e+06	2.2417e+06	2.26484e+06	2.23604e+06	2.28447e+06	5.67427e+06	7.75524e+06	1.29975e+07	1.27338e+07	1.01368e+07
M103T103		103.054	103.2													4.44577e+08	1.02774e+08	4.07276e+08	3.04268e+08	1.23268e+08	3.17782e+08	4.35642e+08	3.40066e+08	3.20762e+08	5.33219e+08	1.35978e+08	5.35107e+08	1.3155e+08	1.63694e+08	1.31445e+08	2.72031e+08	2.3856e+08	2.28794e+08	2.79786e+08
M103T605		103.075	605.3													520454	523601	350203	580478	372536	472428	550249	602031	678033	842004	710879	544805	732864	329050	481626	411720	524440	299719	255273
M104T103		104.057	103.2													3.2519e+07	1.5134e+07	1.80991e+07	1.65422e+07	1.64823e+07	1.73422e+07	1.91396e+07	1.45754e+07	2.12197e+07	2.20305e+07	1.89099e+07	2.1239e+07	1.87162e+07	3.42453e+07	1.84137e+07	2.317e+07	2.20692e+07	2.23051e+07	2.39974e+07
M104T109	gamma-Aminobutyric acid	104.07	109	103.063	1.69116	C4H9NO2	[M+H]+	Carboxylic acids and derivatives	Amino acids, peptides, and analogues	C00334	Metabolism of cofactors and vitamins; Metabolism of other amino acids; Signal transduction; Nervous system; Sensory system; Endocrine system; Carbohydrate metabolism; Signaling molecules and interaction; Amino acid metabolism; Cellular community - prokaryotes; Global and overview maps	56-12-2	HMDB0000112	BioDeepDB	2	3.48974e+07	3.51985e+07	2.89723e+07	2.96694e+07	3.25679e+07	3.05902e+07	3.50916e+07	3.04943e+07	2.87902e+07	2.87618e+07	3.58559e+07	2.79556e+07	3.15541e+07	2.07026e+07	1.36585e+07	1.47641e+07	1.4374e+07	1.41824e+07	1.42237e+07
M104T233		104.049	232.5													557694	558666	417485	458332	577575	410573	577718	201525	726161	231799	881959	682189	784565	494427	307770	444294	133281	141028	292595
M104T42		103.542	41.9													3.61346e+06	3.90161e+06	4.11781e+06	5.22395e+06	4.09308e+06	3.87051e+06	4.17355e+06	4.2701e+06	4.37288e+06	891088	1.06689e+06	3.48495e+06	1.08727e+06	4.98573e+06	4.31898e+06	4.43418e+06	4.79618e+06	4.39569e+06	4.98502e+06
M104T49		104.107	49.2													6.39249e+08	3.45534e+09	2.59664e+09	2.85316e+09	9.44432e+08	6.98949e+08	8.40944e+08	3.88302e+09	4.06838e+09	3.41682e+09	1.01918e+09	4.84482e+09	3.17248e+09	2.18028e+09	1.4131e+09	3.59011e+09	2.90697e+09	4.04804e+08	2.89955e+08
M104T50		104.07	50													1.88479e+09	2.01444e+09	1.89528e+09	1.9044e+09	2.02087e+09	1.60201e+09	2.00865e+09	1.68643e+09	1.70494e+09	1.20323e+09	1.81183e+09	1.45323e+09	1.51756e+09	1.39912e+09	1.58863e+09	1.49262e+09	1.63328e+09	1.58588e+09	1.50466e+09
M104T56		104.052	56.2													2.12031e+08	1.72101e+08	2.79777e+08	2.48913e+08	2.24343e+08	2.3461e+08	3.39995e+08	3.63816e+08	3.3098e+08	1.12068e+08	2.46499e+08	2.81414e+08	2.86488e+08	2.57295e+08	2.25892e+08	2.20992e+08	1.71186e+08	2.47001e+08	2.87788e+08
M104T582		104.107	582.3													2.13573e+07	2.51784e+07	2.46258e+07	2.42871e+07	2.38109e+07	1.67575e+07	2.47978e+07	3.08958e+07	2.73814e+07	8.52599e+06	2.68638e+07	2.31626e+07	2.49445e+07	1.84824e+07	1.95657e+07	1.99387e+07	2.25309e+07	2.23468e+07	1.48759e+07
M104T608		104.107	608.3													1.50013e+07	2.17359e+07	1.34214e+07	1.32462e+07	1.96527e+07	1.508e+07	1.91091e+07	1.44164e+07	1.52499e+07	1.11267e+07	2.24118e+07	2.13501e+07	2.61053e+07	1.58356e+07	1.23545e+07	2.01377e+07	1.66073e+07	1.36319e+07	1.36443e+07
M104T642	Choline	104.107	641.7	104.108	1.9211	C5H14NO	[M+H]+	Organonitrogen compounds	Quaternary ammonium salts	C00114	Cancer: overview; Membrane transport; Nervous system; Digestive system; Lipid metabolism; Amino acid metabolism; Global and overview maps	62-49-7	HMDB0000097	BioDeepDB	2	7.18718e+07	1.38704e+07	1.23942e+07	5.80248e+07	4.69449e+07	1.1657e+07	8.27635e+06	3.12476e+07	1.94726e+07	2.29131e+07	3.12855e+07	2.28e+07	4.27607e+07	7.52063e+06	1.19902e+07	4.34927e+07	8.81472e+06	5.68087e+07	3.58478e+07
M104T661		103.956	661.1													1.0967e+06	2.83486e+06	969855	2.9748e+06	1.04603e+06	3.1755e+06	2.07055e+06	1.21671e+06	1.18395e+06	885472	2.22937e+06	2.37378e+06	2.88741e+06	3.24895e+06	3.91389e+06	4.50567e+06	5.95193e+06	3.96019e+06	4.59399e+06
M104T67		104.107	66.8													4.10743e+08	2.61842e+08	3.50798e+08	3.59432e+08	1.13907e+08	1.48107e+08	4.00612e+08	5.72257e+08	1.35675e+08	1.0542e+08	4.55999e+08	1.06437e+08	3.35849e+08	3.53034e+08	8.8906e+07	4.56994e+08	4.20237e+08	3.49905e+08	8.68713e+07
M104T671		104.106	670.8													2.52834e+06	2.75176e+06	2.97265e+06	3.05002e+06	2.87851e+06	2.56832e+06	2.89984e+06	2.72299e+06	2.81805e+06	1.924e+06	2.66058e+06	2.07461e+06	2.58159e+06	3.77238e+06	3.22717e+06	2.93286e+06	3.31319e+06	3.24044e+06	3.79478e+06
M104T73	2-Hydroxybutyric acid	104.052	73	104.047	6.62028	C4H8O3	[M]+	Hydroxy acids and derivatives	Alpha hydroxy acids and derivatives	C05984	Carbohydrate metabolism	600-15-7 / 3347-90-8	HMDB0000008	BioDeepDB	2	2.25745e+08	3.39873e+07	2.64479e+08	3.07291e+08	1.23941e+08	1.91887e+08	2.35174e+08	2.34776e+08	3.98024e+08	1.84791e+08	2.64134e+08	2.03656e+08	3.67427e+08	5.14097e+07	4.53433e+07	5.89014e+07	5.07183e+07	4.18135e+07	1.30344e+08
M104T92_1		103.956	92.2													2.43694e+06	2.02112e+06	3.04882e+06	2.92064e+06	2.64992e+06	2.69341e+06	3.78245e+06	3.90235e+06	3.66557e+06	3.21089e+06	2.85131e+06	2.83348e+06	3.5877e+06	3.09705e+06	2.57372e+06	2.44927e+06	1.86217e+06	2.73782e+06	3.66755e+06
M104T92_2		104.07	92.3													9.55513e+07	1.16445e+08	1.3538e+08	1.33325e+08	1.30782e+08	9.97924e+07	1.29337e+08	1.17235e+08	1.30264e+08	8.72358e+07	1.06059e+08	8.42974e+07	1.06317e+08	1.54689e+08	1.28193e+08	1.13964e+08	1.16113e+08	1.19947e+08	1.59826e+08
M105T160	2-Phenylethanol	105.069	160.2	122.073	7.42091	C8H10O	[M+H-H2O]+	Benzene and substituted derivatives		C05853	Amino acid metabolism	60-12-8	HMDB0033944	BioDeepDB	2	1.36901e+07	1.34176e+07	1.07481e+07	1.08435e+07	1.18192e+07	9.61009e+06	2.00604e+07	1.19656e+07	1.30861e+07	2.75595e+07	2.09328e+07	1.66588e+07	8.58958e+06	1.34326e+07	5.89761e+06	6.77351e+06	4.97383e+06	1.2577e+07	1.09735e+07
M105T171		105.034	170.9													614591	2.4247e+07	499391	471814	6.10287e+07	315574	1.32169e+07	5.37779e+06	9.04086e+06	4.25113e+06	4.05953e+06	2.04659e+07	8.28956e+06	7.95751e+06	2.71622e+06	2.18921e+06	3.70153e+06	6.2503e+06	4.34489e+06
M105T49		105.11	49.2													2.19387e+08	2.36653e+08	2.20784e+08	2.23362e+08	2.39462e+08	1.87716e+08	2.34719e+08	1.99118e+08	2.0023e+08	1.43946e+08	2.16657e+08	1.69545e+08	1.78566e+08	1.68668e+08	1.86748e+08	1.71592e+08	1.91278e+08	1.8229e+08	1.7683e+08
M105T50		105.074	50													4.6665e+07	7.9084e+07	8.4822e+07	5.2265e+07	4.30704e+07	1.1607e+07	5.02313e+07	6.25001e+07	1.58223e+08	3.44086e+08	2.09978e+08	1.74013e+08	3.28182e+08	8.84161e+06	8.04679e+06	8.46044e+06	8.53752e+06	8.20052e+06	8.36221e+06
M105T56		105.056	56.3													2.91606e+07	1.43316e+07	1.35862e+07	6.89158e+06	5.36417e+06	1.03663e+07	1.90765e+07	8.27622e+06	2.16932e+07	5.06537e+06	2.17502e+07	6.37465e+06	2.27411e+07	1.98914e+07	2.7942e+07	2.84013e+07	8.67924e+06	6.28444e+06	7.66048e+06
M105T73		105.056	72.9													1.98736e+06	1.5081e+07	5.71412e+07	2.16637e+06	3.43543e+06	4.87268e+06	3.54731e+06	4.58656e+06	1.00503e+07	3.39536e+06	2.57002e+06	2.17911e+06	2.19713e+06	2.49501e+06	859944	210434	194926	204699	201620
M106T160		106.073	160.1													1.11807e+06	1.14329e+06	1.08497e+06	1.12156e+06	1.16042e+06	892563	1.14133e+06	938423	959710	736087	1.0728e+06	759739	871501	826621	977468	748032	843091	1.06081e+06	929440
M106T49		106.111	49.2													7.35353e+06	6.2295e+06	8.93464e+06	8.63865e+06	8.82882e+06	8.24549e+06	8.20116e+06	7.51308e+06	8.98229e+06	6.07445e+06	6.93789e+06	6.07787e+06	6.54969e+06	6.08191e+06	6.1441e+06	5.43877e+06	5.80726e+06	5.46831e+06	7.78711e+06
M106T50_1		106.05	50.3													1.03788e+07	3.80491e+07	4.49042e+07	3.90344e+07	3.8996e+07	2.90182e+07	4.08467e+07	3.65512e+07	4.29934e+07	1.0431e+07	2.88961e+07	2.69826e+07	3.21373e+07	4.92334e+07	3.67867e+07	3.29731e+07	3.37118e+07	3.658e+07	5.0667e+07
M106T50_2		106.075	50													1.03596e+06	1.34577e+07	6.17208e+07	1.69582e+06	1.85313e+06	2.5865e+06	1.80642e+06	3.73244e+06	9.03496e+06	3.2052e+06	1.87208e+06	1.58849e+06	1.87431e+06	1.36524e+06	1.10697e+06	926768	1.10328e+06	1.08034e+06	1.19609e+06
M106T73		106.049	72.8													8.8704e+06	9.25521e+06	1.14572e+07	3.58018e+06	9.55218e+06	9.80517e+06	1.02981e+07	3.49171e+06	1.04777e+07	5.9559e+06	9.73703e+06	7.33912e+06	9.4304e+06	1.52364e+07	1.26818e+07	1.03269e+07	1.40196e+07	1.22195e+07	1.565e+07
M106T92		105.954	92.1													1.77685e+06	1.81974e+06	1.48992e+06	1.54672e+06	1.63058e+06	1.53667e+06	1.80544e+06	1.59739e+06	1.49181e+06	1.45753e+06	1.85431e+06	1.37055e+06	1.62864e+06	1.07341e+06	697269	751381	682993	703695	646306
M107T103	Benzaldehyde	107.049	103.2	106.042	1.42341	C7H6O	[M+H]+	Benzene and substituted derivatives	Benzoyl derivatives	C00261	Xenobiotics biodegradation and metabolism; Global and overview maps	100-52-7	HMDB0006115	BioDeepDB	2	7.10504e+07	6.99866e+07	4.78753e+07	6.15448e+07	6.23489e+07	5.88322e+07	7.24066e+07	5.54294e+07	6.06721e+07	6.29135e+07	7.55482e+07	5.73237e+07	5.69832e+07	4.35882e+07	2.40934e+07	3.17317e+07	2.21516e+07	1.71128e+07	2.02286e+07
M107T110		107.07	110.2													508719	506991	746769	114129	489057	670519	141785	391670	122279	69260.4	450982	403645	113123	52837.3	939741	983181	922875	105538	184959
M107T276	o-Xylene	107.085	275.8	106.078	0.933834	C8H10	[M+H]+	Benzene and substituted derivatives	Xylenes	C07212	Xenobiotics biodegradation and metabolism; Global and overview maps	95-47-6	HMDB0059851	BioDeepDB	2	642804	1.97885e+06	3.02429e+06	4.51628e+06	4.54174e+06	5.46559e+06	3.04478e+06	259427	380798	339949	451914	2.09681e+06	322493	1.2387e+06	289598	131049	194280	89723.7	154656
M107T326		107.085	326.5													498845	1.04009e+06	124117	793320	126233	1.17793e+06	1.13782e+06	667111	1.07423e+06	752985	506684	1.01085e+06	937883	570921	845810	96006.2	665504	893814	568697
M107T337		107.049	336.7													478845	382956	588136	571053	511949	506602	693904	737461	732616	611582	577993	545591	693557	595977	470387	459167	350227	516920	695864
M107T398		107.049	398.2													526450	2.60828e+06	819396	790354	6.02521e+06	625016	1.61711e+06	674065	705308	295064	367155	2.10131e+06	876209	753657	186034	492232	282576	628236	434270
M107T413		107.049	412.6													1.92257e+06	1.19653e+06	2.26916e+06	1.89674e+06	2.68731e+06	1.71865e+06	1.41043e+06	1.7627e+06	1.63202e+06	922806	1.08785e+06	1.10682e+06	1.17085e+06	1.95888e+06	1.97975e+06	1.78761e+06	2.06623e+06	1.93546e+06	1.76127e+06
M107T417		107.085	416.7													2.83604e+06	4.51283e+06	1.49517e+06	1.94008e+06	2.83835e+06	2.63152e+06	3.71487e+06	1.50607e+06	1.51811e+06	2.49744e+06	1.46553e+06	2.53278e+06	1.34528e+06	1.04098e+06	776621	208860	367948	958458	620848
M107T448		107.085	448.4													2.96681e+06	1.74017e+06	3.17881e+06	3.10137e+06	2.84448e+06	2.15837e+06	2.37937e+06	264275	1.33339e+06	1.62614e+06	1.36086e+06	1.88786e+06	1.03545e+06	951944	213642	245612	176848	226060	215371
M107T519		107.085	519.1													1.49015e+06	1.29058e+06	1.19801e+06	1.86891e+06	1.53057e+06	1.37068e+06	1.4674e+06	156980	1.44029e+06	174573	151914	1.82949e+06	1.2715e+06	1.20718e+06	653891	428719	1.15486e+06	1.5304e+06	1.0762e+06
M108T35		108.044	35													1.32643e+06	1.24374e+06	3.98605e+06	2.96136e+06	1.16176e+06	7.66434e+06	5.03546e+06	5.22057e+06	6.58089e+06	5.7891e+06	5.86935e+06	4.78681e+06	2.27169e+06	1.44822e+06	4.61367e+06	3.29028e+06	3.07449e+06	1.76412e+06	8.85188e+06
M108T427		107.966	426.6													7.66707e+06	3.01204e+06	8.24542e+06	4.95117e+06	1.86827e+07	8.19756e+06	8.38472e+06	1.1385e+07	7.12106e+06	3.26684e+06	1.30617e+07	4.49225e+06	3.23233e+06	6.77043e+06	6.8017e+06	8.07458e+06	4.78221e+06	1.24445e+07	4.79872e+06
M108T516		107.966	515.5													4.07979e+07	3.65305e+07	4.00947e+07	2.17323e+07	8.64555e+06	4.28596e+07	9.21616e+06	1.08135e+07	4.73039e+07	3.89768e+07	1.00708e+07	3.58148e+07	1.12771e+07	4.78893e+07	5.9497e+07	5.17608e+07	5.21284e+07	5.58346e+07	1.29568e+07
M108T548		107.966	547.8													9.06307e+06	1.26761e+07	1.66349e+08	7.58124e+07	8.10029e+06	3.2166e+07	2.51238e+07	6.25517e+07	4.59194e+07	8.25892e+07	6.45296e+07	1.66057e+07	3.54598e+07	2.36867e+07	8.2549e+07	1.08999e+08	6.41803e+07	2.54526e+07	2.73442e+07
M108T64		107.505	64.1													1.53841e+07	1.10712e+07	2.26787e+07	2.18187e+07	1.61394e+07	1.84731e+07	1.9865e+07	1.67239e+06	8.96491e+06	8.24519e+06	9.23569e+06	3.96267e+06	1.20842e+07	9.17046e+06	7.57804e+06	9.33045e+06	1.51541e+06	9.27436e+06	7.24338e+06
M108T680		107.967	680.4													1.71493e+07	1.44091e+07	1.48148e+07	2.08909e+07	3.76552e+07	2.94868e+07	1.9073e+07	2.04979e+06	1.01019e+07	8.89451e+06	6.12691e+06	4.48497e+07	2.07953e+06	1.2182e+07	1.02051e+07	1.616e+07	8.23216e+06	1.13191e+07	2.4007e+06
M108T98	Benzylamine	108.081	98.3	107.073	1.62183	C7H9N	[M+H]+	Benzene and substituted derivatives	Phenylmethylamines	C15562		100-46-9	HMDB0033871	MoNA	2	1.11706e+07	1.03304e+07	8.53597e+06	1.06457e+07	1.06244e+07	1.05257e+07	9.67166e+06	1.1487e+07	7.32657e+06	9.94511e+06	1.08096e+07	1.14722e+07	1.12517e+07	1.41412e+07	1.33566e+07	1.4916e+07	1.23875e+07	1.80995e+07	1.97686e+07
M109T289		109.101	289.3													2.30988e+06	1.92457e+06	2.06748e+06	2.36988e+06	2.0081e+06	1.71545e+06	2.97539e+06	1.78977e+07	1.29441e+07	1.37448e+07	2.06696e+07	9.88744e+06	1.67098e+07	1.53311e+06	1.22584e+06	2.22536e+06	1.49302e+06	1.75714e+06	1.25076e+06
M109T308		109.101	308.4													3.64348e+06	4.08173e+06	8.22611e+06	5.56573e+06	4.22339e+06	2.32455e+06	3.86464e+06	2.17998e+06	4.28248e+06	3.03273e+06	3.56122e+06	3.1092e+06	3.93904e+06	5.23914e+06	3.53443e+06	3.49528e+06	1.74221e+06	1.7485e+06	1.96908e+06
M109T40		109.127	39.9													396016	621375	403457	254075	335813	286208	346882	1.02208e+06	1.50065e+06	1.07692e+06	524654	1.43639e+06	1.70652e+06	374107	942585	834741	1.33174e+06	562811	894633
M109T403		109.1	403.3													6.46142e+07	4.08236e+07	4.16796e+07	7.03282e+07	4.78268e+07	4.48755e+07	5.57998e+07	5.68457e+07	4.12882e+07	7.69118e+06	4.5174e+07	1.00657e+08	3.09278e+07	3.53812e+07	2.41501e+07	2.74714e+07	1.34917e+07	2.84544e+07	1.78192e+07
M109T407		109.065	407.3													1.92603e+06	1.65056e+06	2.47638e+06	2.1148e+06	2.33353e+06	1.86201e+06	2.15684e+06	2.35864e+06	1.76189e+06	483065	2.92162e+06	2.15603e+06	406859	2.20856e+06	1.84558e+06	2.09591e+06	2.03247e+06	2.00986e+06	2.10576e+06
M109T414		109.101	413.6													8.13979e+06	6.40405e+06	1.18041e+07	9.15607e+06	8.22948e+06	7.32627e+06	8.67086e+06	1.20957e+06	1.44583e+06	6.82816e+06	7.6207e+06	8.28491e+06	1.28053e+06	5.4242e+06	5.13298e+06	5.05975e+06	6.25865e+06	5.15088e+06	6.12172e+06
M109T449		109.101	448.8													4.84291e+06	3.58206e+06	4.77774e+06	6.45675e+06	6.46946e+06	8.02687e+06	6.90532e+06	1.41646e+06	2.95728e+06	1.32251e+06	1.61579e+06	4.59906e+06	1.881e+06	4.45436e+06	3.34214e+06	2.57476e+06	1.4492e+06	2.68108e+06	1.97272e+06
M109T468		109.101	468.1													7.67256e+06	9.50399e+06	3.01539e+07	1.42003e+07	2.46968e+06	8.8852e+06	1.31545e+07	1.89024e+06	6.04542e+06	2.13791e+06	8.79366e+06	9.99341e+06	9.95e+06	3.33735e+06	6.59028e+06	7.86423e+06	2.52738e+06	1.83443e+06	2.50301e+06
M109T484_1		109.028	483.7													332469	324131	313484	369889	435488	453127	304069	480748	551181	643555	537485	659285	587112	601251	531099	540171	607612	514217	433536
M109T495		109.101	494.6													9.11996e+06	5.08293e+06	5.98889e+06	7.59074e+06	7.15969e+06	6.40544e+06	6.15309e+06	943835	3.87965e+06	816418	914388	6.42909e+06	5.48247e+06	6.43876e+06	1.34449e+06	9.56915e+06	6.5327e+06	1.38263e+06	5.17911e+06
M109T519		109.101	519.1													7.96371e+06	5.51774e+06	4.98664e+06	5.56353e+06	5.89972e+06	1.5891e+06	4.84109e+06	3.49243e+06	5.50528e+06	3.13917e+06	2.60118e+06	5.15512e+06	4.11711e+06	2.88393e+06	3.05269e+06	794702	2.49869e+06	2.51786e+06	2.56882e+06
M109T558	m-Cresol	109.101	557.8	108.058	4.24669	C7H8O	[M+H]+	Phenols	Cresols	C01467	Xenobiotics biodegradation and metabolism; Global and overview maps	108-39-4	HMDB0002048	BioDeepDB	2	3.4645e+07	3.62287e+07	3.56119e+07	2.41278e+07	2.54874e+07	3.51916e+07	3.46849e+07	3.615e+07	3.52849e+07	3.53794e+07	3.72961e+07	6.64309e+07	3.64063e+07	5.19972e+07	2.38334e+07	2.28575e+07	3.48202e+07	1.52733e+07	2.45064e+07
M109T579		109.022	579.2													7.71641e+06	7.2915e+06	7.02676e+06	6.63197e+06	2.32525e+07	2.62774e+07	2.41858e+07	2.84021e+07	6.71128e+06	2.27003e+07	6.80773e+06	2.43891e+07	2.21655e+07	7.03178e+06	3.12063e+07	3.54527e+07	4.44688e+07	3.53028e+07	3.72527e+07
M109T583		109.101	582.6													9.79408e+07	7.88972e+07	7.61409e+07	9.58482e+07	9.60083e+07	9.79189e+07	9.62638e+07	8.00124e+07	2.03851e+07	7.9835e+07	9.09281e+07	9.59659e+07	2.07426e+07	8.65946e+07	7.88958e+07	6.8918e+07	6.97284e+07	8.19406e+07	7.8572e+07
M109T649		109.101	648.9													7.08938e+06	1.84051e+07	2.14326e+07	7.05028e+06	2.53345e+07	2.0622e+07	2.54566e+07	2.6889e+07	2.15067e+07	1.77943e+07	3.23553e+07	6.69921e+06	1.86467e+07	1.53687e+07	3.89152e+06	4.42258e+06	3.5253e+06	1.52928e+07	3.52862e+06
M110T34	2-Aminophenol	110.019	34.5	109.053	10.0841	C6H7NO	[M+H]+			C01987	Amino acid metabolism; Xenobiotics biodegradation and metabolism; Global and overview maps	95-55-6		BioDeepDB	2	1.5472e+07	1.41473e+07	1.6352e+07	1.66128e+07	1.74248e+07	1.60507e+07	1.77063e+07	1.58122e+07	1.59367e+07	8.46174e+06	1.54902e+07	1.55272e+07	1.42571e+07	1.50444e+07	1.60082e+07	1.75487e+07	1.67375e+07	1.652e+07	1.59886e+07
M110T35		109.978	35													5.75458e+06	6.10793e+06	4.40916e+06	5.4344e+06	5.13241e+06	3.55593e+06	5.18554e+06	3.638e+06	5.96367e+06	4.76567e+06	1.82002e+06	7.7649e+06	5.92535e+06	3.94361e+06	5.23774e+06	5.73718e+06	5.9244e+06	3.24194e+06	5.83478e+06
M110T403		110.104	403.3													3.41497e+06	3.55546e+06	2.98458e+06	3.21502e+06	3.0382e+06	2.98254e+06	2.23762e+06	3.85068e+06	3.43223e+06	3.23293e+06	1.69383e+06	3.23605e+06	3.39939e+06	2.92624e+06	3.27076e+06	3.57188e+06	3.32671e+06	3.83707e+06	3.14959e+06
M110T42		110.008	42.2													1.98225e+09	2.95961e+09	1.77584e+09	2.15001e+09	1.76761e+09	1.42254e+09	2.90379e+09	5.08257e+08	1.12819e+09	3.55016e+08	3.59279e+08	1.56544e+09	1.04433e+09	1.83052e+09	2.45313e+09	2.15678e+09	1.72886e+09	1.55491e+09	1.35255e+09
M110T420		110.019	419.8													3.31201e+07	6.56703e+06	1.06467e+07	4.54424e+06	3.53935e+07	1.03261e+07	1.92303e+07	4.76983e+06	1.66743e+07	8.91687e+06	9.02617e+06	1.92274e+07	5.1682e+06	1.2613e+07	1.51837e+07	2.56936e+07	2.17195e+07	2.28311e+07	1.17562e+07
M110T437		110.019	437.2													7.26326e+07	3.94413e+07	3.48937e+07	5.88333e+07	3.31433e+07	3.80581e+07	1.10846e+08	5.86866e+07	1.53693e+07	4.12738e+07	1.55063e+07	2.43012e+07	1.51397e+07	7.07129e+07	6.02399e+07	6.16283e+07	3.78116e+06	8.13991e+07	6.65152e+07
M110T45		110.071	44.7													1.89674e+07	4.71455e+07	6.4278e+07	1.94485e+07	3.28411e+07	5.39062e+07	7.10163e+07	1.37882e+08	4.78416e+07	3.92852e+07	3.02684e+07	1.16715e+08	4.52413e+07	1.07508e+08	1.16082e+08	1.06942e+08	7.43812e+07	7.11288e+07	9.98526e+07
M110T459		110.019	459.2													8.47003e+07	9.15214e+07	1.06135e+08	1.22305e+08	1.37388e+08	7.70367e+07	1.13895e+08	1.28841e+08	1.67773e+08	1.11387e+08	9.0281e+07	1.02217e+08	9.23018e+07	6.28172e+07	5.64478e+07	5.35215e+07	5.77254e+07	6.37424e+07	1.08235e+08
M110T468		110.104	468.1													776633	1.51495e+06	575175	806283	772015	523642	1.20002e+06	71889.9	453492	108103	73266.9	669420	137602	811021	1.04425e+06	878822	798690	677568	598465
M110T538		110.019	538.4													9.23217e+07	3.04223e+07	4.13031e+07	5.21244e+07	5.47684e+07	4.39356e+07	6.37879e+07	5.74135e+07	3.96584e+07	6.19193e+07	3.84521e+07	4.24853e+07	7.03187e+07	5.57759e+07	5.41116e+07	5.44154e+07	4.1623e+07	4.78122e+07	5.13787e+07
M110T577		109.522	576.6													1.06574e+07	2.25875e+07	1.11028e+07	2.76376e+07	3.14572e+07	2.56866e+07	1.80314e+07	6.75087e+07	1.41187e+07	797609	1.02733e+07	2.37796e+07	2.74354e+07	3.59936e+07	3.52083e+07	3.34837e+07	3.23158e+07	3.05569e+07	3.37698e+07
M110T579	Catechol	110.02	579.5	110.037	4.30107	C6H6O2	[M]+			C00090	Xenobiotics biodegradation and metabolism; Global and overview maps	120-80-9 / 12385-08-9		BioDeepDB	2	4.52565e+08	2.63555e+08	2.65925e+08	6.19516e+08	4.19838e+08	2.94245e+08	5.12323e+08	3.57439e+09	2.58688e+09	2.96847e+09	4.30755e+09	1.88781e+09	3.39333e+09	2.41565e+08	2.00226e+08	4.37855e+08	2.31434e+08	2.90283e+08	2.73162e+08
M110T583		110.104	582.6													6.98338e+06	6.77456e+06	5.05726e+06	6.08375e+06	6.09073e+06	3.91881e+06	6.40255e+06	3.92127e+06	6.57575e+06	5.57322e+06	2.11122e+06	8.93917e+06	7.68155e+06	4.47983e+06	6.07058e+06	6.35273e+06	7.24667e+06	3.48137e+06	6.36633e+06
M110T644		110.019	643.8													2.62356e+07	3.16947e+07	3.06463e+07	2.48132e+07	2.52142e+07	2.42256e+07	2.90209e+07	2.53002e+07	2.7657e+07	2.95427e+07	2.88077e+07	3.0533e+07	2.76332e+07	3.08262e+07	2.74017e+07	2.74666e+07	2.83382e+07	2.77676e+07	3.11242e+07
M110T669		110.019	668.5													9.94189e+06	1.03367e+07	9.87187e+06	1.6913e+07	1.97878e+07	1.74595e+07	2.29442e+07	1.04422e+07	7.21569e+06	1.14799e+07	1.27214e+07	1.19773e+07	2.48919e+06	1.0294e+07	6.92982e+06	1.03335e+07	1.00459e+07	9.26335e+06	1.04205e+07
M110T680		110.019	680.4													2.68171e+07	1.90408e+07	2.57095e+07	3.27088e+07	2.52351e+07	2.99936e+07	4.15116e+07	3.06959e+07	1.40871e+07	1.6515e+07	1.87284e+07	2.78438e+07	1.84736e+07	2.28357e+07	1.34228e+07	1.39428e+07	1.6392e+07	1.36801e+07	9.01615e+06
M111T288		111.08	288.4													313837	291418	578359	198413	642514	585791	594984	127375	156524	576237	481268	632727	78197.3	615672	616741	766378	676572	677581	566311
M111T302		111.044	302.3													1.70361e+06	1.99362e+06	1.95614e+06	1.59039e+06	1.59476e+06	1.51204e+06	1.84697e+06	1.71087e+06	1.78847e+06	2.11569e+06	1.83396e+06	1.92223e+06	1.85168e+06	1.95825e+06	1.76079e+06	1.72656e+06	1.78379e+06	1.7705e+06	1.97173e+06
M111T403		111.08	403.3													2.01232e+06	1.40089e+06	840452	3.42668e+06	884805	3.17356e+06	6.26383e+06	6.32979e+06	982034	3.27937e+06	4.03158e+06	3.58919e+06	4.88246e+06	6.76889e+06	2.71295e+06	3.19036e+06	8.62375e+06	3.02651e+06	2.58341e+06
M111T45		111.075	44.7													5.33929e+06	2.47924e+06	2.40442e+06	2.11335e+06	5.90029e+06	5.91856e+06	2.78889e+06	5.1524e+06	5.16763e+06	2.37648e+06	3.75737e+06	2.36302e+06	4.58809e+06	2.14641e+06	4.43339e+06	4.48511e+06	5.85013e+06	3.70915e+06	4.05526e+06
M111T481		111.08	481													1.29138e+06	1.51045e+06	1.50938e+06	1.60562e+06	1.66343e+06	1.10262e+06	1.57494e+06	1.17647e+06	2.01673e+06	1.34725e+06	1.07643e+06	1.10643e+06	1.022e+06	662766	314987	644261	304254	470987	564263
M111T488		111.117	488.2													292441	293294	227930	281972	194717	189646	219853	168064	272212	209300	96873.9	347556	288653	197270	293529	285574	264987	135185	327906
M111T53	Imidazole-4-acetaldehyde	111.055	52.9	110.048	2.48526	C5H6N2O	[M+H]+	Azoles	Imidazoles	C05130	Amino acid metabolism; Global and overview maps	645-14-7	HMDB0003905	BioDeepDB	2	9.12369e+07	5.77626e+07	2.07838e+07	1.09013e+08	1.20318e+08	7.36419e+07	7.6234e+07	1.28943e+08	1.46536e+08	8.83446e+07	6.8384e+07	8.04635e+07	6.97381e+07	6.23578e+07	8.47372e+06	4.12875e+07	3.6001e+07	4.26855e+07	9.14893e+07
M111T580	Hydroquinone	111.021	579.7	110.037	0.425407	C6H6O2	[M+H]+	Phenols	Benzenediols	C00530	Amino acid metabolism; Xenobiotics biodegradation and metabolism; Global and overview maps	123-31-9	HMDB0002434	BioDeepDB	2	2.8346e+08	1.99577e+08	1.94063e+08	7.26575e+07	1.43443e+08	6.91214e+07	8.65046e+07	1.28937e+08	1.1147e+08	2.10338e+08	2.32478e+08	1.72291e+08	1.96301e+08	8.40719e+07	1.18418e+08	1.71975e+08	8.86202e+07	1.41644e+08	9.71589e+07
M111T583		111.08	582.6													578279	2.53114e+06	814257	886685	941279	2.47316e+06	859555	1.39116e+06	2.6942e+06	1.26033e+06	883186	3.38163e+06	2.13253e+06	3.98501e+06	1.94474e+06	3.08754e+06	250106	799193	721817
M111T644		111.02	644.5													1.73418e+06	3.00265e+06	3.16274e+06	3.11786e+06	3.12154e+06	3.90791e+06	3.4373e+06	2.12835e+06	3.47386e+06	3.07017e+06	1.91219e+06	2.99069e+06	2.01282e+06	3.43163e+06	2.02398e+06	3.65441e+06	4.31302e+06	4.0921e+06	3.07144e+06
M111T664	Pyrrole-2-carboxylic acid	111.021	664	111.032	4.13631	C5H5NO2	[M]+	Pyrroles	Pyrrole carboxylic acids and derivatives	C05942	Amino acid metabolism	634-97-9	HMDB0004230	BioDeepDB	2	4.9897e+06	824704	3.97544e+06	5.82695e+06	1.77966e+06	847000	2.71064e+06	6.17994e+06	6.69871e+06	5.12574e+06	7.37024e+06	4.8246e+06	7.49112e+06	2.20451e+06	797952	1.65023e+06	1.70327e+06	2.32165e+06	810270
M111T680		111.02	680.1													4.04416e+06	1.01751e+06	3.4935e+06	4.92171e+06	2.75391e+06	1.04573e+06	3.71283e+06	1.51216e+06	1.31139e+06	1.28373e+06	2.58638e+06	3.70262e+06	1.27901e+06	2.80534e+06	1.02515e+06	2.43309e+06	1.09231e+06	2.62099e+06	1.00525e+06
M112T35_2		112.018	34.6													1.66708e+06	1.98538e+06	3.25703e+06	3.38641e+06	3.44978e+06	3.4475e+06	3.27993e+06	3.23399e+06	3.42409e+06	1.70747e+06	2.70609e+06	2.72944e+06	2.9604e+06	3.32965e+06	199666	3.55045e+06	3.45037e+06	3.31932e+06	3.67322e+06
M112T40		112.112	39.9													5.82845e+06	6.84357e+06	5.83771e+06	6.3188e+06	5.94123e+06	7.66842e+06	4.38793e+06	7.13046e+06	3.60169e+06	4.40989e+06	4.27029e+06	3.4384e+06	5.54748e+06	1.08195e+07	9.37195e+06	1.1307e+07	419687	9.26664e+06	6.90175e+06
M112T43		112.087	43.3													1.64545e+07	1.25743e+07	1.54236e+07	1.6442e+07	1.64652e+07	1.50023e+07	1.82027e+07	2.10498e+07	2.68636e+07	2.0215e+07	1.81507e+07	1.49897e+07	2.08068e+07	7.35051e+06	3.03905e+06	7.0798e+06	3.26943e+06	4.38068e+06	4.94834e+06
M112T52_1	Cytosine	112.05	51.7	111.043	2.46318	C4H5N3O	[M+H]+	Diazines	Pyrimidines and pyrimidine derivatives	C00380	Global and overview maps; Nucleotide metabolism	71-30-7	HMDB0000630	BioDeepDB	2	1.44566e+07	2.84317e+07	2.858e+07	2.09243e+07	2.12552e+07	1.35054e+07	1.99212e+07	1.09765e+07	1.82041e+07	1.22944e+07	1.35993e+07	2.37777e+07	1.59409e+07	4.50168e+07	2.48438e+07	2.88527e+07	3.66794e+07	3.31909e+07	3.41917e+07
M112T52_2		112.076	52.2													8.67053e+06	1.0353e+07	9.98566e+06	8.15995e+06	8.29476e+06	7.79636e+06	9.51188e+06	8.24417e+06	9.27814e+06	9.66619e+06	9.36295e+06	1.00882e+07	8.88285e+06	9.98053e+06	9.02871e+06	8.90473e+06	9.38112e+06	9.26365e+06	9.94126e+06
M112T55		112.086	55													8.91055e+07	9.98265e+07	9.55103e+07	1.16426e+08	8.16452e+07	6.31546e+07	9.66547e+07	1.79721e+07	2.67578e+07	1.67823e+07	2.31407e+07	3.42021e+07	1.6043e+07	4.88065e+07	3.30402e+07	2.99597e+07	2.45288e+07	1.90748e+07	2.09962e+07
M112T71	Histamine	112.087	70.6	111.08	2.46238	C5H9N3	[M+H]+	Organonitrogen compounds	Amines	C00388	Nervous system; Sensory system; Digestive system; Target-based classification: G protein-coupled receptors; Signaling molecules and interaction; Amino acid metabolism; Immune disease; Chemical structure transformation maps; Immune system; Global and overview maps	51-45-6	HMDB0000870	BioDeepDB	2	1.32811e+07	1.4757e+07	1.474e+07	1.81979e+07	1.95564e+07	1.01103e+07	1.51639e+07	1.51158e+07	1.62059e+07	1.16978e+07	1.57044e+07	1.51063e+07	1.45863e+07	9.03912e+06	6.27009e+06	6.26599e+06	4.23723e+06	6.24526e+06	9.33553e+06
M112T90		112.076	90													1.67085e+06	1.88096e+06	3.34013e+06	2.20974e+06	2.92663e+06	1.57299e+06	2.14898e+06	3.17754e+06	2.2688e+06	366463	4.66174e+06	2.18486e+06	2.49947e+06	1.08491e+06	2.30078e+06	1.44242e+06	3.64647e+06	2.19308e+06	8.23775e+06
M113T242		113.096	242													2.58668e+06	3.03006e+06	3.14579e+06	2.12488e+06	2.4026e+06	2.49721e+06	2.95124e+06	2.20938e+06	2.50856e+06	2.89739e+06	2.73449e+06	3.21947e+06	2.7521e+06	3.01563e+06	2.55787e+06	2.47978e+06	2.89915e+06	2.45324e+06	2.85963e+06
M113T257		113.06	256.8													1.65024e+06	2.43478e+06	2.37925e+06	1.76403e+06	2.43196e+06	1.30851e+06	2.05917e+06	295199	258283	263221	258745	200961	242595	1.52489e+06	1.87291e+06	1.82996e+06	1.70245e+06	1.61624e+06	426367
M113T266		113.06	266.2													709649	1.13314e+06	904966	752432	655940	611799	842250	633443	732939	564172	601571	586473	465607	2.1136e+06	885697	918490	1.18607e+06	1.3311e+06	2.29898e+06
M113T39		113.115	38.5													262358	232444	270142	165223	332743	185177	202798	157484	225672	156553	221052	73347.1	176636	310603	373308	429530	453640	340732	319286
M113T42		113.01	42.2													1.19799e+07	9.68129e+06	3.60424e+06	3.60794e+06	2.65939e+07	3.43063e+06	2.01711e+07	3.75014e+06	9.49165e+06	3.75961e+06	4.15625e+06	1.44105e+07	1.24285e+07	1.07455e+07	3.54333e+06	4.04755e+06	3.84235e+06	4.2051e+06	3.9268e+06
M113T502		113.096	502.2													271957	381046	376389	53042.8	237760	311891	50529	70654.8	295292	711990	236514	630340	496876	2.77242e+06	1.90607e+06	2.222e+06	2.51016e+06	2.37936e+06	2.58474e+06
M113T53		113	52.5													3.49357e+06	3.33041e+06	4.21485e+06	3.17783e+06	3.41368e+06	3.04776e+06	3.89569e+06	4.90549e+06	5.06075e+06	4.63343e+06	3.61072e+06	4.62676e+06	4.47669e+06	2.20544e+06	1.10888e+06	2.53943e+06	1.54728e+06	1.71463e+06	1.88949e+06
M113T57	Uracil	113.034	56.6	112.027	1.02076	C4H4N2O2	[M+H]+	Diazines	Pyrimidines and pyrimidine derivatives	C00106	Metabolism of cofactors and vitamins; Metabolism of other amino acids; Global and overview maps; Nucleotide metabolism	66-22-8	HMDB0000300	BioDeepDB	2	1.19073e+07	1.22986e+07	1.12618e+07	9.97816e+06	1.07249e+07	1.01686e+07	9.30863e+06	1.02397e+07	9.29902e+06	7.07623e+06	1.2754e+07	8.4884e+06	8.07687e+06	1.14654e+07	1.17841e+07	1.4452e+07	1.44464e+07	1.10272e+07	1.39242e+07
M113T73		113.034	73													4.74728e+06	1.37819e+06	5.61497e+06	5.79293e+06	1.49662e+06	5.45255e+06	5.64127e+06	6.37641e+06	5.13542e+06	4.73191e+06	8.00293e+06	6.28018e+06	6.45483e+06	1.54013e+07	9.72586e+06	1.22614e+07	1.08724e+07	1.08937e+07	9.3151e+06
M114T212		114.091	212.1													1.46903e+08	3.59651e+07	1.34707e+08	1.6741e+08	1.89084e+08	9.37955e+07	2.08689e+08	4.45174e+07	3.77017e+07	2.73809e+08	1.29946e+08	5.4236e+07	1.35246e+08	1.00638e+08	1.15358e+08	7.58813e+07	2.13008e+07	2.66873e+07	2.69826e+07
M114T35		113.962	35.3													1.04719e+08	8.39584e+07	7.6738e+07	1.22835e+08	6.63064e+07	8.64198e+07	7.23796e+07	6.08864e+07	5.91071e+07	5.73645e+07	9.15442e+07	8.33227e+07	5.8425e+07	5.71704e+07	6.97327e+07	5.90721e+07	6.38238e+07	4.83367e+07	2.94291e+07
M114T42		113.531	42.2													9.11471e+06	7.02039e+06	7.80299e+06	6.98852e+06	7.05921e+06	1.02472e+07	1.32434e+07	6.94065e+06	5.89947e+06	1.10039e+06	6.0272e+06	9.30262e+06	6.10406e+06	598401	6.70904e+06	6.8627e+06	7.98386e+06	7.06638e+06	7.77995e+06
M114T501	Creatinine	113.963	501	113.059	12.2574	C4H7N3O	[M+H]+	Carboxylic acids and derivatives	Amino acids, peptides, and analogues	C00791	Amino acid metabolism; Global and overview maps	60-27-5	HMDB0000562	BioDeepDB	2	3.04326e+07	2.81651e+08	9.29362e+06	1.01737e+07	2.98624e+07	1.28922e+07	9.24006e+07	1.33739e+07	8.58945e+06	4.36245e+06	9.05687e+06	5.41605e+07	7.62768e+06	1.87839e+07	1.46762e+07	1.10321e+07	1.22813e+07	9.04529e+06	5.96216e+06
M114T54		114.055	53.6													2.93897e+06	1.11133e+06	4.13326e+06	4.20169e+06	1.03723e+06	1.13846e+06	3.75084e+06	1.04199e+06	2.50216e+06	2.42171e+06	1.06566e+06	4.14916e+06	2.72517e+06	2.51931e+06	869801	2.7683e+06	876354	2.49374e+06	891129
M114T578		113.963	578.4													4.78562e+08	3.3707e+08	2.67043e+08	3.33113e+08	2.77555e+08	3.37481e+08	2.19475e+08	2.10146e+08	4.19229e+07	2.30902e+08	2.6997e+08	3.21812e+08	2.4199e+08	2.17168e+08	2.18956e+08	2.57342e+08	2.45167e+08	1.80624e+08	1.95594e+08
M114T622		114.066	621.5													1.16881e+07	6.63349e+06	1.32847e+07	6.71812e+06	4.5344e+07	5.59284e+07	3.16944e+06	3.8978e+06	3.7489e+06	2.12633e+07	3.50348e+06	6.81498e+06	1.40653e+07	5.85556e+07	2.80895e+07	1.73743e+07	1.2893e+06	3.80195e+07	2.16711e+07
M114T96		113.963	95.6													5.55889e+07	5.44124e+07	5.25723e+07	5.24234e+07	5.65658e+07	6.3738e+07	4.62284e+07	6.29357e+07	5.70064e+07	5.0063e+07	5.87158e+07	5.40046e+07	3.13306e+07	5.11852e+07	5.98661e+07	5.02036e+07	6.23413e+07	4.92677e+07	4.64806e+07
M115T116		114.512	115.8													500107	863888	817060	779853	817891	765595	803709	251921	415516	934146	704597	742457	590196	959643	903479	944279	930689	997606	935069
M115T131	Dihydrouracil	115.086	130.9	114.043	27.6852	C4H6N2O2	[M+H]+	Diazines	Pyrimidines and pyrimidine derivatives	C00429	Metabolism of cofactors and vitamins; Metabolism of other amino acids; Global and overview maps; Nucleotide metabolism	504-07-4	HMDB0000076	BioDeepDB	2	5.41149e+06	2.92533e+06	3.20984e+06	6.06806e+06	4.25987e+06	6.30062e+06	3.33416e+06	2.92624e+06	2.12699e+06	814473	2.62763e+06	6.66722e+06	2.20736e+06	2.68847e+06	873924	2.58937e+06	973147	2.1278e+06	940627
M115T138		115.075	138.3													2.72885e+06	3.67594e+06	3.68188e+06	4.61995e+06	5.90287e+06	3.21054e+06	6.45577e+06	6.01011e+06	8.92579e+06	6.83662e+06	4.61583e+06	4.73763e+06	5.33735e+06	2.95605e+06	2.6029e+06	2.47539e+06	2.16789e+06	2.74636e+06	4.56637e+06
M115T187		115.054	187.2													8.49946e+06	6.13093e+06	7.17195e+06	7.97337e+06	6.21153e+06	4.6436e+06	5.68362e+06	1.18395e+07	1.10914e+07	3.27125e+07	7.65185e+06	1.5334e+07	1.75642e+07	2.85347e+06	2.01831e+06	3.2165e+06	2.49366e+06	3.1293e+06	1.93436e+06
M115T212		115.095	212.1													3.48632e+06	3.22921e+06	5.12216e+06	1.07632e+07	1.2455e+07	1.22458e+07	4.32606e+06	5.21821e+06	4.69246e+06	3.92873e+06	4.03124e+06	2.29903e+07	3.62409e+06	9.00326e+06	6.37093e+06	7.69842e+06	4.01574e+06	8.4024e+06	3.67288e+06
M115T35		114.971	35													6.26449e+06	1.68342e+06	6.16537e+06	1.53786e+06	5.51659e+06	1.4696e+06	4.87462e+06	4.86669e+06	5.89297e+06	6.21078e+06	1.44297e+06	1.43504e+06	5.29185e+06	1.6472e+06	1.73933e+06	1.84239e+06	1.72121e+06	1.70584e+06	1.52907e+06
M115T407		115.075	407.1													1.27177e+06	1.18044e+07	372881	415912	1.19852e+06	520045	3.87295e+06	554870	327981	147645	348989	2.27611e+06	296342	769440	615076	415478	520256	373121	225398
M115T44		115.087	44.5													2.36571e+06	471844	3.72022e+06	2.56615e+06	644319	2.21174e+06	638458	5.54108e+06	6.77935e+06	3.97478e+06	4.53959e+06	3.90307e+06	5.29339e+06	7.59698e+06	5.27071e+06	5.5463e+06	4.81399e+06	9.44311e+06	5.62667e+06
M115T455		115.075	454.7													373132	233239	332761	330613	400419	390673	354627	329641	372724	390072	255808	407527	403525	386183	360474	440020	391297	370764	460888
M115T52		115.05	51.8													2.23683e+06	2.38859e+06	2.89813e+06	2.98147e+06	2.57776e+06	1.98596e+06	2.74822e+06	4.8023e+06	6.02575e+06	4.90147e+06	4.78236e+06	5.66816e+06	4.17331e+06	3.18152e+06	2.6392e+06	2.85628e+06	1.64465e+06	2.25045e+06	3.19764e+06
M116T110		116.034	110													2.66031e+06	905524	3.46855e+06	3.4075e+06	3.48804e+06	2.94855e+06	4.42953e+06	1.03313e+06	4.68686e+06	3.8236e+06	4.6177e+06	5.57733e+06	4.00069e+06	3.0997e+06	2.32699e+06	2.42044e+06	2.13619e+06	2.31128e+06	2.36967e+06
M116T35		115.964	34.7													4.57648e+06	2.62448e+06	4.85924e+06	3.20566e+06	5.92306e+06	1.30858e+06	2.75632e+06	6.42734e+06	6.36364e+06	1.52342e+07	9.16885e+06	8.331e+06	9.27598e+06	1.20221e+06	3.39769e+06	1.01031e+06	1.37056e+06	3.62082e+06	2.50433e+06
M116T41		115.633	40.8													2.61016e+06	2.81239e+06	3.21959e+06	2.57767e+06	2.80187e+06	1.65401e+06	3.71554e+06	1.73936e+06	1.94188e+06	989460	560503	1.38829e+06	1.15324e+06	1.6485e+06	2.67174e+06	2.19196e+06	1.9763e+06	1.38097e+06	2.31069e+06
M116T495		116.07	495													1.46741e+07	2.00181e+07	2.2846e+07	1.28101e+07	1.7773e+07	1.60044e+07	2.18484e+07	2.84392e+07	3.52858e+07	4.02939e+07	2.83619e+07	2.62881e+07	3.84712e+07	3.60485e+07	2.26576e+07	2.85465e+07	2.31929e+07	2.5226e+07	2.22527e+07
M116T516		116.07	516.1													1.54678e+07	1.75818e+07	1.69159e+07	1.52184e+07	1.45301e+07	1.76333e+07	1.86914e+07	9.55965e+06	1.04397e+07	4.96721e+06	9.85619e+06	1.09412e+07	8.404e+06	8.88512e+06	1.21912e+07	9.00749e+06	9.84847e+06	9.2405e+06	1.1468e+07
M116T52		116.07	51.9													2.216e+09	3.82812e+09	2.82521e+09	1.65904e+09	3.18969e+09	3.5471e+09	2.87235e+09	2.57632e+09	2.47124e+09	1.36634e+09	1.28395e+09	2.41132e+09	2.62633e+09	3.17987e+09	3.58393e+09	2.5196e+09	3.61534e+09	1.63769e+09	2.15886e+09
M116T568		116.07	568.5													1.04631e+07	1.42854e+07	1.52126e+07	7.88425e+06	1.15076e+07	1.24482e+07	1.5476e+07	3.24217e+06	3.62221e+06	2.016e+06	3.262e+06	6.83498e+06	3.37369e+06	1.8644e+07	2.46742e+07	1.66251e+07	2.43338e+07	1.83098e+07	2.47931e+07
M116T621		116.071	621.3													1.39436e+06	2.91793e+06	4.10179e+06	1.23993e+06	1.26869e+06	1.16905e+06	844164	5.70059e+06	8.66955e+06	2.55874e+06	5.84112e+06	1.03355e+07	7.39192e+06	8.56666e+06	7.13384e+06	4.9795e+06	5.72301e+06	6.05677e+06	1.60855e+06
M116T655		116.07	654.7													1.67452e+06	891362	5.09761e+06	1.51919e+06	1.58336e+06	1.44381e+06	1.10067e+06	1.27295e+07	1.77646e+07	1.04883e+07	4.4979e+06	7.0163e+06	1.99084e+07	1.39941e+07	6.60365e+06	4.99008e+06	9.99333e+06	1.4658e+07	1.92858e+06
M116T89	L-Proline	116.07	88.6	115.063	2.37787	C5H9NO2	[M+H]+	Carboxylic acids and derivatives	Amino acids, peptides, and analogues	C00148	Cancer: overview; Membrane transport; Digestive system; Biosynthesis of other secondary metabolites; Translation; Amino acid metabolism; Global and overview maps	147-85-3	HMDB0000162	BioDeepDB	2	1.07213e+08	6.90565e+07	2.19419e+08	1.15277e+08	1.04417e+08	4.95053e+07	1.19125e+08	3.03973e+07	1.98366e+07	4.80947e+06	1.74584e+07	1.19238e+07	4.96488e+07	4.11629e+08	3.54008e+08	4.40557e+08	1.32625e+08	2.10185e+08	1.51363e+08
M117T187		117.057	187.1													5.02595e+06	2.174e+07	1.17214e+07	4.06579e+06	5.42688e+06	4.50603e+06	6.39228e+06	1.22201e+07	3.30381e+06	1.13851e+07	6.56886e+06	2.13297e+07	1.10126e+07	3.61824e+06	1.24818e+07	9.20808e+06	1.06863e+07	1.23704e+07	2.99552e+06
M117T52		117.074	51.9													6.95555e+07	8.05014e+07	8.18733e+07	1.15908e+08	1.29756e+08	7.67861e+07	1.51814e+08	1.49739e+08	2.23497e+08	1.68985e+08	1.19045e+08	1.1839e+08	1.30481e+08	8.66969e+07	6.5354e+07	6.32598e+07	6.152e+07	7.09969e+07	1.13336e+08
M118T103		118.065	103.2													1.40876e+07	2.19459e+07	1.82727e+07	1.59968e+07	1.90542e+07	1.50747e+07	1.87845e+07	1.74259e+07	2.11392e+07	2.26114e+07	1.53293e+07	3.1751e+07	1.67324e+07	1.0595e+07	9.78266e+06	1.16171e+07	1.15565e+07	1.19989e+07	1.01831e+07
M118T109		118.085	109.4													4.31966e+07	5.41204e+07	7.54262e+07	9.7673e+07	1.11275e+08	4.03507e+07	1.02756e+08	1.19136e+08	1.53966e+08	1.31156e+08	9.27477e+07	9.64628e+07	1.06363e+08	3.75171e+07	6.27952e+07	6.39178e+07	6.10726e+07	6.78985e+07	6.69134e+07
M118T187	Indole	118.065	187.1	117.058	0.643713	C8H7N	[M+H]+	Indoles and derivatives	Indoles	C00463	Amino acid metabolism; Biosynthesis of other secondary metabolites; Global and overview maps; Digestive system	120-72-9	HMDB0000738	BioDeepDB	2	5.41062e+07	4.92372e+07	6.33553e+07	6.91352e+07	6.29718e+07	5.84624e+07	8.21294e+07	8.23761e+07	8.40234e+07	8.09853e+07	6.12177e+07	6.15269e+07	7.65301e+07	7.66194e+07	6.13574e+07	6.33137e+07	4.76589e+07	6.98173e+07	8.36663e+07
M118T278		118.085	278.4													6.38224e+07	1.87481e+07	1.04106e+08	1.11801e+08	1.35472e+08	1.30517e+08	5.86863e+07	2.3685e+07	2.25866e+07	1.70751e+08	1.52947e+07	4.12422e+07	1.78139e+07	3.40759e+08	9.85524e+07	1.55414e+07	1.21054e+08	1.42467e+07	1.2722e+08
M118T329		118.085	328.7													5.26323e+07	3.7993e+07	4.28045e+07	4.34208e+07	6.89443e+07	4.15349e+07	1.24511e+07	1.56262e+07	1.78809e+07	7.95855e+07	1.33382e+07	1.43699e+07	1.59731e+07	1.52372e+07	1.39391e+07	1.44083e+07	5.26427e+07	1.38761e+07	4.12886e+07
M118T35		117.959	34.9													854041	1.17342e+06	1.34756e+06	732971	1.05067e+06	937923	1.25493e+06	1.69373e+06	2.09123e+06	2.39416e+06	1.66155e+06	1.52068e+06	2.32076e+06	2.14033e+06	1.33409e+06	1.64183e+06	1.37176e+06	1.45764e+06	1.28708e+06
M118T42		118.035	42.2													4.88224e+06	4.99922e+06	4.01846e+06	5.04948e+06	5.46867e+06	4.57104e+06	4.23973e+06	4.63049e+06	3.12583e+06	4.35404e+06	5.04678e+06	5.34691e+06	5.15053e+06	6.35781e+06	6.39388e+06	6.39427e+06	5.91047e+06	7.88038e+06	7.97666e+06
M118T449		118.085	448.5													7.28799e+06	7.84653e+06	8.99669e+06	6.05447e+06	5.92331e+06	7.12202e+06	7.47827e+06	7.23236e+06	6.71488e+06	8.36546e+06	8.0271e+06	1.07953e+07	6.00012e+06	7.55545e+06	7.87336e+06	6.13215e+06	7.49457e+06	7.97419e+06	7.64564e+06
M118T52		118.075	51.8													6.59309e+06	1.18986e+06	6.68814e+06	6.94909e+06	1.25751e+07	5.64868e+06	1.21463e+07	9.9242e+06	1.43799e+07	1.26186e+06	6.62154e+06	2.24382e+07	9.02685e+06	5.95846e+06	6.54843e+06	1.95501e+06	4.13846e+06	6.87262e+06	7.5721e+06
M118T545		118.085	544.9													2.79346e+07	2.96172e+07	2.92213e+07	2.95689e+07	3.03431e+07	2.60958e+07	2.70717e+07	3.07298e+07	3.34419e+07	2.97596e+07	2.58975e+07	2.73757e+07	2.87227e+07	2.75757e+07	2.18211e+07	2.2715e+07	2.13653e+07	2.36941e+07	2.74863e+07
M118T621		118.085	620.8													3.00106e+07	5.008e+07	5.39221e+07	4.52141e+07	3.23477e+07	4.26299e+07	1.26522e+07	1.48651e+07	8.75197e+07	7.48879e+07	1.37876e+07	5.67514e+07	7.76283e+07	9.04413e+07	5.08348e+07	1.27596e+07	2.66227e+07	1.28542e+07	1.36955e+07
M118T630		118.085	629.9													3.13881e+06	3.88851e+06	4.29821e+06	2.14327e+06	2.8666e+06	2.87206e+06	4.56974e+06	5.52795e+06	7.69108e+06	8.27787e+06	5.72888e+06	5.69002e+06	7.79974e+06	8.19653e+06	4.4219e+06	5.24009e+06	4.17097e+06	5.07968e+06	4.16806e+06
M118T94		118.085	94.3													4.29392e+08	1.51671e+08	2.21199e+08	8.20978e+07	4.58076e+08	2.06304e+08	8.67158e+07	2.48379e+08	3.4575e+08	1.40161e+08	8.22229e+07	6.41781e+08	2.09407e+08	2.00648e+08	4.74106e+08	6.50559e+07	3.53823e+08	1.39206e+07	5.16233e+08
M119T110		119.09	109.6													1.20861e+06	3.3353e+06	2.93255e+06	2.85969e+06	2.86277e+06	1.9245e+06	5.37866e+06	5.62775e+06	7.42931e+06	6.90359e+06	3.9033e+06	3.42007e+06	3.75123e+06	3.44023e+06	3.35674e+06	2.85456e+06	1.61445e+06	3.39529e+06	5.58767e+06
M119T193		119.073	193.3													1.0902e+07	8.93172e+06	1.78076e+07	2.46715e+07	1.46422e+07	1.26968e+07	1.54432e+07	1.43219e+07	1.18497e+07	1.36278e+07	2.49143e+07	1.38545e+07	8.24994e+06	5.39935e+06	4.85692e+06	6.08675e+06	4.12673e+06	4.37186e+06	4.94321e+06
M119T257		119.085	256.7													1.46396e+06	653845	579903	856778	847988	800032	799301	216434	177696	381399	187909	954090	148753	559818	127196	372694	420748	399415	286885
M119T306		119.085	305.7													617897	831731	993227	945764	1.85257e+06	1.38081e+06	1.30424e+06	523992	738965	524107	842685	1.03173e+06	555642	957326	885484	1.06508e+06	728035	609322	551843
M119T327		119.049	326.7													46751.9	50189.6	51940.9	63540.2	51690.3	40444	64178.8	65310.4	63775.1	84347.3	102245	83726	97263.8	249936	122426	166628	146442	134039	101192
M119T362		119.085	362.2													192965	259376	207560	557339	205668	131916	216565	1.55503e+06	2.29173e+06	1.81719e+06	793396	2.2435e+06	2.59629e+06	668088	1.66024e+06	1.48776e+06	2.1349e+06	873846	1.50251e+06
M119T379		119.085	379.3													1.4784e+06	2.5169e+06	1.7138e+06	1.58931e+06	1.49259e+06	1.90218e+06	2.43386e+06	2.22114e+06	1.70315e+06	592036	2.05257e+06	2.12093e+06	1.87744e+06	1.88451e+06	2.15996e+06	2.24297e+06	2.52648e+06	2.29418e+06	2.01081e+06
M119T403		119.085	403.3													661113	1.75363e+06	1.95912e+06	2.3109e+06	2.28656e+06	2.03922e+06	2.57085e+06	1.1908e+07	9.54335e+06	8.70939e+06	1.28345e+07	7.42439e+06	1.10462e+07	661573	553289	2.79469e+06	553574	1.58019e+06	991186
M119T413		119.085	413.3													1.26315e+06	2.47138e+06	1.65554e+06	2.04156e+06	1.92844e+06	1.21627e+06	1.61027e+06	2.58322e+06	2.0663e+06	1.55736e+06	1.4802e+06	1.5222e+06	1.43636e+06	981986	641639	761027	476703	845905	844808
M119T42		119.014	41.9													6.24229e+06	6.37799e+06	6.66972e+06	6.36928e+06	6.53397e+06	5.37605e+06	6.08752e+06	6.86092e+06	8.22348e+06	6.99331e+06	5.56041e+06	6.27898e+06	6.32837e+06	5.23151e+06	3.78506e+06	4.05837e+06	4.57928e+06	5.15548e+06	6.0688e+06
M119T465	L-2,4-diaminobutyric acid	119.085	464.9	118.074	27.9129	C4H10N2O2	[M+H]+	Carboxylic acids and derivatives	Amino acids, peptides, and analogues	C03283	Amino acid metabolism; Global and overview maps	1758-80-1	HMDB0006284	BioDeepDB	2	8.35322e+06	6.26572e+06	1.05669e+07	7.09264e+06	1.11913e+07	1.11197e+07	9.3158e+06	5.06382e+06	9.50938e+06	1.04906e+07	1.05067e+07	6.12418e+06	8.06779e+06	1.00317e+07	1.07119e+07	1.15468e+07	1.08653e+07	6.40823e+06	1.122e+07
M119T484		119.085	484.1													4.27841e+06	3.24344e+06	841448	3.40582e+06	3.75446e+06	1.99094e+06	809735	1.51489e+06	1.0361e+06	1.14662e+06	647221	3.67302e+06	1.78001e+06	1.15707e+06	2.01602e+06	1.13569e+06	1.86352e+06	700448	955255
M119T54	Aminomalonic acid	119.016	53.7	119.022	4.22581	C3H5NO4	[M]+	Carboxylic acids and derivatives	Amino acids, peptides, and analogues	C00872		1068-84-4	HMDB0001147	BioDeepDB	2	3.64657e+06	4.81838e+06	5.39265e+06	4.76988e+06	5.47051e+06	1.20408e+07	1.37676e+07	1.60894e+07	2.13885e+07	1.82625e+07	3.62126e+06	3.49522e+06	1.64622e+07	4.20391e+06	9.7487e+06	2.95451e+06	3.58408e+06	1.02583e+07	4.73322e+06
M119T55		119.09	55.3													2.2192e+09	3.17061e+09	7.52431e+08	2.51178e+09	2.35337e+09	2.50369e+09	1.86949e+09	2.38125e+09	2.37173e+09	3.18467e+09	2.10012e+09	2.87424e+09	2.37512e+09	2.89427e+09	2.79011e+09	6.03209e+08	2.29767e+09	2.47745e+09	3.58404e+09
M119T558		119.085	557.8													3.02919e+06	3.20346e+06	3.12781e+06	3.20106e+06	3.25032e+06	2.78626e+06	2.88454e+06	3.32198e+06	3.62639e+06	3.21473e+06	2.82578e+06	2.95111e+06	3.13047e+06	2.97581e+06	2.35353e+06	2.43055e+06	2.30322e+06	2.56543e+06	2.90374e+06
M119T583		119.085	582.6													2.65512e+06	6.84137e+06	1.07198e+07	3.15539e+06	1.26217e+07	2.71991e+06	1.03795e+07	1.35507e+07	1.26546e+07	1.21167e+07	2.39111e+07	9.19729e+06	8.37392e+06	3.39671e+06	5.8751e+06	9.38063e+06	2.99354e+06	6.07273e+06	3.30715e+06
M119T70		119.09	69.6													1.78365e+08	1.82216e+08	1.30761e+08	1.77572e+08	1.60975e+08	1.11109e+08	1.90368e+08	1.16695e+08	2.09132e+08	1.68666e+08	5.86271e+07	2.42484e+08	1.96504e+08	1.26098e+08	1.73226e+08	1.87782e+08	1.83231e+08	1.0391e+08	1.8522e+08
M119T73	2-Methylserine	119.049	73	119.058	3.16283	C4H9NO3	[M]+			C02115		5424-29-3		BioDeepDB	2	3.77747e+07	3.9869e+07	3.93693e+07	4.07331e+07	4.31464e+07	3.81961e+07	3.80549e+07	3.71024e+07	3.61534e+07	3.79877e+07	3.89005e+07	3.69638e+07	3.67761e+07	4.23606e+07	4.43332e+07	4.25185e+07	4.48754e+07	4.10446e+07	4.54272e+07
M120T103		120.08	103.2													5.08057e+09	4.20763e+09	6.33494e+09	6.15516e+09	5.59241e+09	5.61351e+09	7.75862e+09	8.13983e+09	7.68523e+09	6.61583e+09	6.02138e+09	5.82098e+09	7.39319e+09	6.65578e+09	5.33249e+09	5.08128e+09	3.95042e+09	5.76016e+09	7.46687e+09
M120T110	L-Homoserine	120.065	110.3	119.058	1.46587	C4H9NO3	[M+H]+	Carboxylic acids and derivatives	Amino acids, peptides, and analogues	C00263	Energy metabolism; Amino acid metabolism; Global and overview maps	672-15-1/1927-25-9	HMDB0000719	BioDeepDB	2	2.79912e+06	6.82159e+06	6.212e+06	5.65921e+06	5.91996e+06	4.47003e+06	9.7606e+06	1.27777e+07	1.51233e+07	1.36002e+07	8.88449e+06	8.1811e+06	8.86734e+06	7.55578e+06	7.96846e+06	6.14204e+06	4.74904e+06	7.91401e+06	1.14443e+07
M120T232		120.044	232.2													1.84809e+06	3.1503e+06	1.60044e+06	2.17768e+06	1.79005e+06	1.13757e+06	2.82026e+06	160629	898957	107827	107390	1.58448e+06	225514	1.72116e+06	2.37908e+06	2.15967e+06	1.67726e+06	1.54841e+06	1.09514e+06
M120T233		120.081	232.5													6.63214e+06	5.47907e+06	6.8863e+06	6.64699e+06	6.69471e+06	6.54439e+06	8.82371e+06	8.78743e+06	1.11344e+07	786146	8.52359e+06	8.64736e+06	9.2777e+06	4.1827e+06	3.65058e+06	5.1975e+06	4.16803e+06	5.94346e+06	5.0886e+06
M120T263		120.081	263.5													6.44841e+06	3.66646e+06	9.20476e+06	8.26595e+06	4.75866e+06	6.52828e+06	5.39084e+06	1.19409e+07	9.38505e+06	1.21701e+07	6.88413e+06	7.69045e+06	7.73696e+06	7.84927e+06	5.11354e+06	1.0309e+07	1.00051e+07	5.58344e+06	8.55344e+06
M120T51		120.065	50.8													2.55546e+08	2.57588e+08	2.73258e+08	2.58065e+08	2.64368e+08	2.18972e+08	2.62739e+08	2.83946e+08	2.6828e+08	2.23983e+08	2.29645e+08	2.61828e+08	2.61802e+08	2.1572e+08	1.54979e+08	1.99087e+08	1.60229e+08	2.05591e+08	2.56738e+08
M120T70		120.09	69.7													1.78363e+07	1.31404e+07	1.50933e+07	1.49743e+07	1.4082e+07	1.67014e+07	1.34493e+07	1.24322e+07	1.28423e+07	9.38219e+06	8.29356e+06	1.13457e+07	9.77915e+06	1.71362e+07	1.65402e+07	1.60888e+07	1.5008e+07	1.57077e+07	2.22132e+07
M121T103_1	Styrene Oxide	121.065	103.2	120.058	1.45377	C8H8O	[M+H]+	Benzene and substituted derivatives		C02083		96-09-3	HMDB0062765	BioDeepDB	2	9.77156e+06	1.07891e+07	1.0567e+07	1.09868e+07	1.59618e+07	9.24073e+06	1.02417e+07	9.67272e+06	1.44037e+07	3.12698e+07	8.68969e+06	1.60059e+07	1.16194e+07	6.19645e+06	9.07104e+06	2.05493e+06	1.58153e+06	5.0026e+06	3.21779e+06
M121T130		121.065	129.9													2.43014e+06	2.57544e+06	2.45225e+06	2.68486e+06	2.81767e+06	2.3428e+06	2.14504e+06	1.70539e+06	1.36045e+06	1.27238e+06	2.31826e+06	1.70638e+06	1.89823e+06	1.56839e+06	1.81724e+06	1.34059e+06	1.38248e+06	1.70107e+06	1.32118e+06
M121T215	3-Methylthiopropionic acid	121.028	215	120.025	28.7206	C4H8O2S	[M+H]+	Fatty Acyls	Fatty acids and conjugates	C08276	Energy metabolism; Amino acid metabolism; Global and overview maps	646-01-5	HMDB0001527	BioDeepDB	2	7.22262e+06	7.4877e+06	7.21604e+06	6.27133e+06	7.4093e+06	2.9401e+06	6.94907e+06	6.08346e+06	7.36897e+06	6.50135e+06	6.29169e+06	7.40181e+06	5.89912e+06	7.07257e+06	4.92127e+06	4.5005e+06	5.12039e+06	5.84676e+06	6.94681e+06
M121T248		120.531	248.2													817766	947102	916626	959872	896279	754868	793921	939960	1.00959e+06	884620	768935	880946	843200	828024	647422	710430	641048	713616	791850
M121T338		121.064	338.1													362643	1.54343e+06	528445	823450	496638	512388	891585	909671	906446	910170	748834	1.24289e+06	324546	168573	143198	128010	116585	108639	94254
M121T395		121.101	395.1													3.57237e+06	2.99953e+06	2.75784e+06	3.22989e+06	3.00829e+06	3.48694e+06	3.01153e+06	933902	1.14718e+06	1.17693e+06	1.73534e+06	2.1416e+06	1.10808e+06	1.27266e+06	1.26157e+06	1.16621e+06	757250	2.91643e+06	982507
M121T402		121.101	402.5													5.67606e+06	5.45435e+06	4.25712e+06	4.23453e+06	4.42311e+06	5.37916e+06	3.74043e+06	5.4579e+06	3.75769e+06	2.56931e+06	2.47159e+06	3.44936e+06	2.57226e+06	5.25894e+06	5.32059e+06	4.85723e+06	4.68565e+06	4.61894e+06	6.49905e+06
M121T448		121.101	448.2													2.80764e+06	1.97855e+06	2.66787e+06	2.95203e+06	2.38087e+06	1.87323e+06	4.9974e+06	289925	362059	1.43561e+06	2.10306e+06	2.0422e+06	1.07373e+06	1.49564e+06	1.18211e+06	1.56144e+06	842407	1.55932e+06	1.24054e+06
M121T485		121.028	484.9													244197	217004	4.10663e+06	344410	317080	255774	385936	414814	439758	339243	341648	265117	359443	346585	268875	241182	200864	246481	340469
M121T51		121.069	50.9													1.09016e+07	7.57304e+06	7.37027e+06	1.07253e+07	9.78026e+06	7.32293e+06	4.22222e+06	1.047e+07	3.06657e+07	4.13198e+07	1.91384e+07	1.99074e+07	2.2015e+07	2.51132e+06	3.5139e+06	3.36046e+06	1.83415e+06	3.05858e+06	1.24549e+06
M121T527		121.101	527.3													1.10723e+06	3.66124e+06	7.5585e+06	4.58428e+06	962667	2.82909e+06	6.12495e+06	751092	1.67003e+06	684738	741875	1.29949e+07	1.01408e+06	1.96698e+06	1.78733e+06	1.36761e+06	306662	1.52751e+06	4.53873e+06
M121T551		121.028	551													1.30629e+06	929741	1.56958e+06	977825	1.05306e+06	1.13558e+06	978382	197571	215307	232711	783039	782384	944066	210484	179527	187577	184351	186426	246500
M121T558		121.101	557.7													2.11421e+06	1.18776e+07	1.57795e+06	889638	1.43359e+06	1.16963e+07	8.87484e+06	1.96893e+06	1.16649e+07	8.05465e+06	1.0295e+06	5.87791e+06	1.03922e+07	5.21075e+06	7.64485e+06	6.77657e+06	5.89158e+06	7.18796e+06	1.30054e+06
M121T73	Tyrosol	121.065	73	138.068	3.63928	C8H10O2	[M+H-H2O]+	Phenols	Tyrosols and derivatives	C06044	Amino acid metabolism; Global and overview maps	501-94-0	HMDB0004284	BioDeepDB	2	1.0243e+07	8.26006e+06	1.26634e+07	1.22254e+07	1.10153e+07	1.13002e+07	1.53469e+07	1.60946e+07	1.51939e+07	1.33265e+07	1.21326e+07	1.15891e+07	1.44842e+07	1.31834e+07	1.06134e+07	1.01432e+07	7.79252e+06	1.12833e+07	1.47846e+07
M122T103		122.087	103.2													1.18987e+07	2.62282e+07	1.93782e+07	1.94462e+07	2.05764e+07	1.42422e+07	2.22292e+07	2.58012e+07	1.94291e+07	2.31237e+07	2.3887e+07	2.3068e+07	2.75056e+07	1.96586e+07	2.63634e+07	2.41179e+07	1.40858e+07	1.6149e+07	6.3178e+06
M122T113		122.027	113.1													2.45689e+06	2.28491e+06	2.07776e+06	2.35425e+06	2.32057e+06	1.63489e+06	1.89599e+06	2.00896e+06	1.77065e+06	1.08091e+06	2.08118e+06	1.31162e+06	1.41678e+06	220042	1.406e+06	1.12594e+06	1.21727e+06	987174	1.05311e+06
M122T215		122.032	215.2													134378	207510	243961	249062	276048	210752	194580	548880	1.06719e+06	641357	332194	981735	1.28115e+06	250809	771986	279542	970203	257610	798443
M122T44		122.071	44.4													2.9217e+06	4.05136e+06	3.02663e+06	2.21219e+06	7.92509e+06	2.32264e+06	1.90111e+06	9.70704e+06	5.74986e+06	7.37491e+06	4.03284e+06	6.12047e+06	3.08099e+06	8.93342e+06	2.48609e+06	9.28677e+06	2.76332e+06	4.21756e+06	4.75297e+06
M122T558		122.104	557.8													238442	119052	168122	45392	161491	263618	277727	46594.2	239000	161595	306620	103953	51538.1	207584	56807.7	118190	230948	59188.2	336905
M122T588		121.966	587.9													507059	4.67754e+06	3.97185e+06	739222	4.28603e+06	793892	3.54347e+06	1.03943e+07	2.24623e+07	2.44241e+07	1.71999e+06	7.53726e+06	9.94075e+06	7.29229e+06	4.87288e+06	6.90081e+06	4.64296e+06	7.54962e+06	7.12003e+06
M122T617		121.966	617.3													7.05488e+06	1.10686e+07	7.29654e+06	5.83916e+06	6.92626e+06	5.03184e+06	5.88848e+06	1.63671e+07	2.41078e+07	1.87456e+07	9.27015e+06	2.22906e+07	2.77727e+07	8.102e+06	1.54506e+07	1.63983e+07	2.17432e+07	1.1275e+07	1.57233e+07
M122T635		121.966	634.6													1.13977e+07	1.61808e+06	1.67337e+06	9.57013e+06	1.09971e+07	5.44573e+06	1.04016e+06	9.2681e+06	3.02639e+07	4.18164e+07	1.83978e+07	1.96985e+07	2.37384e+07	912195	1.12389e+06	448244	1.18197e+06	1.15485e+06	620969
M122T644		121.966	644.1													2.24837e+07	1.80684e+07	2.54517e+07	2.53656e+07	2.1866e+07	2.30476e+07	3.19328e+07	3.64383e+07	3.13366e+07	2.86209e+07	2.59102e+07	2.38126e+07	2.99229e+07	2.65226e+07	2.22679e+07	2.03124e+07	1.57123e+07	2.33142e+07	3.19829e+07
M122T661		121.966	660.9													1.81014e+06	1.04446e+07	4.0064e+07	1.84721e+06	2.60864e+06	3.61765e+06	2.75525e+06	3.91231e+06	7.14578e+06	2.22566e+06	2.02718e+06	1.70325e+06	1.80287e+06	1.32738e+06	234381	227710	211347	1.40468e+06	223830
M122T682		121.966	681.5													1.38853e+07	9.16604e+07	5.85795e+07	2.60237e+07	2.27281e+07	1.91759e+07	6.02014e+07	8.8351e+07	5.13502e+07	4.69145e+07	2.53768e+07	3.06055e+07	1.93235e+07	1.9473e+06	1.04748e+07	1.6092e+07	1.33184e+06	1.14134e+07	1.10075e+07
M122T92		121.966	92.1													9.67268e+06	3.21478e+06	8.91232e+06	1.21198e+07	1.00355e+07	9.26709e+06	9.58861e+06	8.6796e+06	1.10688e+07	8.94737e+06	1.08296e+07	1.03074e+07	1.04093e+07	1.02718e+07	1.02578e+07	9.54747e+06	9.28242e+06	9.26627e+06	1.11551e+07
M123T164	Niacinamide	123.045	164.2	122.048	6.63169	C6H6N2O	[M+H]+	Pyridines and derivatives	Pyridinecarboxylic acids and derivatives	C00153	Metabolism of cofactors and vitamins; Global and overview maps; Aging; Digestive system	98-92-0	HMDB0001406	BioDeepDB	2	2.02371e+06	1.95822e+06	1.94595e+06	3.10649e+06	6.80288e+06	1.93051e+06	3.0971e+06	3.39616e+06	2.98244e+06	3.37411e+06	8.05158e+06	3.76255e+06	4.51855e+06	1.02374e+07	6.03513e+06	8.32559e+06	6.83872e+06	7.73315e+06	5.06753e+06
M123T256		123.117	256.1													738150	868726	879824	700843	707494	714856	859128	730424	772888	765373	782093	788502	743829	849963	790948	790039	840139	756115	879120
M123T257		123.08	256.9													483541	557476	301623	261085	769021	324891	931581	292427	262190	483743	558566	1.11707e+06	785143	402323	678197	567433	407263	324618	578289
M123T34		122.964	33.6													397511	4.24404e+06	310723	32621.9	9.72003e+06	134327	2.84423e+06	952057	1.59413e+06	768460	687960	3.00089e+06	1.26901e+06	1.49024e+06	497537	461600	658728	1.29464e+06	878196
M123T380		123.117	379.6													1.81318e+06	1.24034e+06	3.05199e+06	5.00793e+06	2.58603e+06	2.60426e+06	2.34222e+06	331927	375661	1.05582e+06	624364	1.4301e+06	882420	3.16092e+06	1.00203e+06	1.06126e+06	341550	1.46626e+06	1.87028e+06
M123T404		123.117	403.5													1.73724e+06	671201	766158	756799	2.60358e+06	3.02928e+06	2.02583e+06	617749	602212	566034	936783	1.79256e+06	611734	664121	1.79167e+06	1.75775e+06	1.68564e+06	2.07199e+06	634415
M123T42_2		123.04	42.2													3.27771e+08	1.01521e+09	4.59067e+08	7.68557e+08	4.85351e+08	7.2726e+08	9.97985e+08	2.66785e+08	1.47323e+09	4.57865e+08	2.37177e+08	3.55634e+08	2.61058e+08	3.52288e+08	3.96742e+08	6.72666e+08	1.83042e+08	2.37332e+08	1.4782e+08
M123T469		123.117	468.6													2.23169e+06	2.07046e+06	2.61406e+06	2.97415e+06	2.34221e+06	3.15384e+06	2.03772e+06	1.22843e+06	1.31638e+06	1.05568e+06	1.22374e+06	966895	1.35334e+06	958893	1.4991e+06	1.07376e+06	985020	981264	1.0649e+06
M123T47		122.924	46.6													1.22187e+08	1.71897e+08	1.35597e+08	4.47088e+07	1.4734e+08	1.67661e+08	3.27225e+08	3.31191e+08	1.77649e+08	1.70153e+08	1.68732e+08	1.85974e+08	1.83941e+08	5.259e+07	5.03549e+07	2.05439e+08	2.0651e+08	1.96515e+08	2.15936e+08
M123T477		123.117	477.3													284718	808993	698960	706585	628063	440588	1.25155e+06	1.35806e+06	1.60927e+06	1.74047e+06	960602	846189	880107	762089	789278	683447	418169	775371	1.33332e+06
M123T485		123.08	485.2													149024	277814	140555	314674	349779	324616	460182	1.26653e+06	981664	1.12027e+06	1.45146e+06	788326	1.1287e+06	246012	594875	357337	273139	346961	265089
M123T532		123.117	532.4													1.94464e+06	1.48727e+06	536552	513917	1.89e+06	641460	2.01277e+06	887767	1.01539e+06	422852	1.14496e+06	1.63259e+06	1.16518e+06	1.34258e+06	1.18483e+06	566475	443577	1.56536e+06	477102
M123T56		123.044	55.6													2.31864e+07	9.75786e+06	2.65202e+07	1.54581e+07	2.28509e+07	6.93484e+07	3.28703e+07	3.39491e+07	4.26717e+07	3.05831e+07	1.03111e+08	1.1414e+07	1.86086e+07	1.3974e+07	1.51541e+07	3.54134e+07	2.6258e+06	5.16317e+06	1.51359e+07
M123T583		123.117	582.6													1.22439e+07	1.16261e+07	1.13805e+07	1.10734e+07	9.58394e+06	1.28969e+07	8.2514e+06	8.81719e+06	7.06554e+06	1.10586e+07	1.02365e+07	1.0135e+07	1.18498e+07	1.60679e+07	1.58034e+07	1.59114e+07	1.54424e+07	1.60488e+07	1.17862e+07
M123T73	4-Hydroxybenzaldehyde	123.044	73	122.037	1.43038	C7H6O2	[M+H]+	Organooxygen compounds	Carbonyl compounds	C00633	Chemical structure transformation maps; Xenobiotics biodegradation and metabolism; Global and overview maps	123-08-0	HMDB0011718	mzCloud	2	3.36473e+07	5.81613e+07	4.13811e+07	4.81955e+07	5.66018e+07	3.36082e+07	6.46932e+07	5.44615e+07	5.40577e+07	1.05239e+08	8.0757e+07	6.83332e+07	5.98305e+07	1.03526e+08	6.73484e+07	8.63289e+07	6.9571e+07	9.03949e+07	6.23587e+07
M123T84		123.08	83.6													431977	473150	432900	429701	385494	365368	398593	299155	318990	327522	416028	315913	413541	386551	415178	393236	406384	357988	375811
M124T116		123.518	116													1.50418e+06	1.57968e+06	1.11496e+06	1.33155e+06	1.29522e+06	857889	1.34877e+06	936880	1.57222e+06	1.2995e+06	494535	1.98206e+06	1.48907e+06	1.06627e+06	1.36688e+06	1.60406e+06	1.53189e+06	819188	1.54292e+06
M124T42_1		124.024	41.9													3.64465e+06	1.47157e+06	4.87034e+06	3.83102e+06	3.21997e+06	4.93743e+06	5.40267e+06	3.09366e+06	4.31068e+06	1.41057e+06	1.51175e+06	8.53304e+06	6.60624e+06	4.68584e+06	5.503e+06	4.79242e+06	1.51427e+06	1.49106e+06	1.38223e+06
M124T42_2		124.041	42.2													1.41428e+08	1.2909e+08	1.05277e+08	9.89321e+07	1.11789e+08	1.24404e+08	9.61254e+07	7.83397e+07	7.17629e+07	9.59595e+07	1.00879e+08	9.25305e+07	8.40107e+07	9.89216e+07	9.22271e+07	9.00182e+07	9.97086e+07	7.98416e+07	9.84851e+07
M124T47		123.928	46.6													546927	1.31845e+06	1.16063e+06	1.18859e+06	1.09006e+06	813178	1.87419e+06	2.37646e+06	2.92057e+06	2.56945e+06	1.69216e+06	1.56652e+06	1.66161e+06	1.46176e+06	1.54168e+06	1.18591e+06	898969	1.55703e+06	2.36045e+06
M124T511_2		124.087	511.5													5.23565e+07	1.806e+07	2.33532e+07	1.17853e+07	9.6885e+06	2.56978e+07	3.99801e+07	4.35013e+07	2.76533e+07	3.76713e+07	5.71649e+07	3.52887e+07	7.45374e+06	5.2068e+07	6.09994e+07	6.48327e+07	4.1903e+06	2.00831e+07	2.03948e+07
M124T52		124.039	52.3													1.76486e+08	1.70607e+08	1.48555e+08	1.53853e+08	1.42461e+08	2.01981e+08	1.13518e+08	2.24572e+07	1.79926e+07	1.53544e+08	1.20573e+08	1.41977e+08	1.71009e+08	2.07783e+08	2.24175e+08	2.30857e+08	2.16436e+08	2.29952e+08	1.77024e+08
M124T524		124.087	524.2													1.21959e+07	1.70325e+07	2.24469e+07	1.65208e+07	1.5151e+07	1.66656e+07	1.41491e+07	5.50172e+07	6.83024e+07	9.97114e+07	1.08088e+08	5.042e+07	1.01385e+08	1.2161e+08	6.24902e+07	7.68805e+07	7.18732e+07	1.94506e+07	1.0675e+08
M124T582		124.086	582													2.59967e+08	3.77589e+08	1.86268e+08	2.28704e+08	2.11824e+08	2.06118e+08	1.52632e+08	1.98062e+08	2.13509e+08	4.22707e+08	3.53678e+08	2.77831e+08	2.72629e+08	1.7871e+08	1.48855e+08	1.52412e+08	2.00464e+08	2.59507e+08	2.22494e+08
M124T661		123.964	660.8													3.67559e+06	5.22784e+06	3.35143e+06	5.18428e+06	3.83792e+06	4.04737e+06	5.29426e+06	3.29642e+06	3.56532e+06	2.67849e+06	3.45698e+06	3.29491e+06	4.21887e+06	4.99384e+06	3.9798e+06	4.38049e+06	6.41603e+06	4.25166e+06	4.57332e+06
M124T681		123.964	681.3													1.37302e+07	1.10352e+07	2.66254e+06	2.1651e+06	2.30453e+06	8.59628e+06	2.16261e+06	1.70075e+07	1.40943e+07	2.87218e+07	1.87826e+07	1.82578e+07	6.53564e+07	1.60816e+07	1.34472e+06	9.83621e+06	5.48021e+06	6.4521e+06	7.96744e+06
M124T683	3-Hydroxybenzyl alcohol glucoside	124.086	682.6	124.052	9.8634	C7H8O2	[M]+	Organooxygen compounds	Carbohydrates and carbohydrate conjugates	C03351	Xenobiotics biodegradation and metabolism; Global and overview maps	143995-98-6 / 620-24-6	HMDB0038331	BioDeepDB	2	9.84895e+07	4.21308e+08	1.04438e+08	2.73783e+08	1.01822e+08	3.82792e+08	4.17207e+08	1.16706e+08	1.15579e+08	1.1904e+08	1.13084e+08	4.40771e+08	1.21947e+08	4.57109e+08	1.29598e+09	1.23664e+08	1.3706e+09	4.7192e+08	1.36905e+09
M124T73		124.047	72.9													2.98576e+06	1.00922e+06	3.51829e+06	3.15896e+06	3.93235e+06	3.91145e+06	3.78713e+06	1.09514e+06	1.08571e+06	1.06174e+06	1.05651e+06	4.0685e+06	1.11284e+06	4.1424e+06	1.11217e+06	1.08222e+06	1.16354e+06	3.99419e+06	4.27996e+06
M125T294		125.059	294.3													561170	1.36724e+06	782565	734612	685429	1.29691e+06	963672	1.60286e+06	1.70255e+06	2.36499e+06	888558	933521	961110	864238	952908	929285	895517	902146	858733
M125T361		125.096	360.8													5.87793e+06	8.32059e+06	8.85956e+06	8.7203e+06	8.70413e+06	6.56046e+06	8.85275e+06	1.49737e+06	2.71521e+06	1.70247e+06	1.96153e+06	3.12766e+06	1.6008e+06	3.96554e+06	4.04649e+06	3.61653e+06	3.00718e+07	8.22011e+06	3.33752e+06
M125T380		125.096	379.6													4.90549e+06	3.81799e+06	3.03942e+06	2.54537e+06	2.72697e+06	2.90979e+06	2.76013e+06	775098	1.04481e+06	1.20835e+06	2.57262e+06	5.8944e+06	2.16134e+06	1.89794e+06	2.5508e+06	2.1125e+06	1.87213e+06	3.51586e+06	3.16028e+06
M125T412		125.096	411.8													7.70941e+06	8.80173e+06	7.41365e+06	631946	971978	1.34489e+06	9.62531e+06	6.19625e+06	5.77408e+06	5.51172e+06	1.76361e+06	713179	7.81384e+06	1.10462e+07	1.82135e+06	1.53856e+06	8.53357e+06	1.42325e+06	5.08625e+06
M125T42		125.038	42.2													2.51202e+07	3.57408e+08	6.20955e+07	6.96976e+07	9.21435e+08	6.56295e+07	2.14923e+08	9.09571e+07	1.02018e+08	6.12788e+07	7.40831e+07	2.81716e+08	1.23384e+08	1.15931e+08	4.83149e+07	2.97067e+07	5.03851e+07	9.43784e+07	7.17426e+07
M125T468		125.096	468.4													2.25941e+07	1.2043e+07	1.64826e+07	2.18469e+07	1.98308e+07	2.22084e+07	1.98254e+07	2.73617e+06	4.26662e+06	3.13724e+06	4.17586e+06	2.001e+07	2.92587e+06	1.07502e+07	1.02548e+07	1.13802e+07	6.48437e+06	1.17056e+07	1.04978e+07
M125T506		125.096	505.8													6.19318e+06	6.96607e+06	6.92084e+06	8.02649e+06	8.56654e+06	5.12776e+06	7.25592e+06	6.59014e+06	1.055e+07	6.93947e+06	6.19389e+06	6.00664e+06	6.00455e+06	3.5701e+06	1.77061e+06	3.86546e+06	1.63305e+06	3.03427e+06	3.12489e+06
M125T519		125.096	519.1													2.57389e+07	1.65544e+07	2.15821e+07	2.39916e+07	2.14265e+07	1.8463e+07	2.10867e+07	4.1016e+06	6.56583e+06	3.15383e+06	5.39363e+06	3.44024e+06	4.22263e+06	4.74065e+06	3.73941e+06	4.3547e+06	2.23362e+06	4.37611e+06	3.10687e+06
M125T52		125.043	52.3													7.88032e+06	9.21353e+06	7.08355e+06	7.92244e+06	9.40964e+06	7.53848e+06	7.83871e+06	8.66746e+06	9.27459e+06	1.3031e+07	1.26374e+07	1.49602e+07	8.52296e+06	3.40365e+06	3.03407e+06	4.19098e+06	2.91956e+06	3.24886e+06	3.3483e+06
M125T53		125.071	53.1													5.69091e+07	4.98484e+07	5.43838e+07	1.83778e+07	3.41876e+07	4.03474e+07	3.78304e+07	4.33668e+07	4.39593e+07	7.38452e+07	4.40633e+07	3.3227e+06	2.64569e+07	3.13458e+07	3.45317e+07	3.11204e+07	3.81669e+07	3.40815e+07	3.86104e+07
M125T608		125.071	607.8													1.69486e+06	1.8312e+06	1.51119e+06	3.60716e+06	2.1452e+06	3.74047e+06	3.90864e+06	370173	513635	281719	458697	2.18045e+06	355240	938143	668264	799700	388497	1.58966e+06	1.01864e+06
M125T619		125.071	618.9													2.54689e+06	2.40545e+06	2.37903e+06	2.26486e+06	2.0803e+06	2.65789e+06	1.82942e+06	1.69425e+06	1.4549e+06	2.16005e+06	2.19178e+06	2.01619e+06	2.42723e+06	3.40523e+06	3.16413e+06	3.30395e+06	3.18562e+06	3.32961e+06	2.45926e+06
M125T640		125.071	639.7													3.6367e+06	4.28751e+06	4.33757e+06	3.44579e+06	3.56011e+06	3.49157e+06	4.30514e+06	3.64478e+06	3.92525e+06	3.97898e+06	3.86056e+06	4.07077e+06	3.54397e+06	4.36013e+06	4.05314e+06	3.94036e+06	4.19808e+06	4.15226e+06	4.19901e+06
M125T644		125.09	644.2													4.26032e+06	3.60722e+06	1.7494e+07	3.60973e+06	1.487e+07	3.85357e+07	1.14913e+07	7.50154e+06	1.90123e+06	4.28866e+06	1.16871e+07	2.62699e+07	3.80372e+06	6.34389e+06	6.05657e+06	3.25518e+07	2.24983e+07	7.84522e+06	6.86578e+06
M125T651		125.071	650.9													2.35172e+06	2.15396e+06	1.70596e+06	2.4823e+06	2.48328e+06	1.05065e+07	2.242e+06	3.32271e+06	2.57907e+06	2.92113e+06	2.78012e+06	1.08295e+07	2.96059e+06	7.91918e+06	6.71981e+06	4.5872e+06	5.68347e+06	7.69431e+06	6.50304e+06
M125T661		125.09	660.9													4.35717e+06	8.3036e+06	881102	8.59339e+06	1.95384e+06	1.0419e+06	2.48693e+06	3.7918e+06	990899	1.0476e+07	4.2081e+06	3.11662e+06	2.52753e+06	740234	1.14806e+06	1.41626e+06	1.1973e+06	1.38214e+06	5.08421e+06
M125T662		125.071	661.8													5.53135e+06	2.21912e+06	2.24071e+06	7.65919e+06	2.18717e+06	1.02095e+07	7.33691e+06	2.50102e+06	2.38401e+06	2.89063e+06	2.85238e+06	5.86018e+06	2.92547e+06	5.48059e+06	5.73817e+06	5.0653e+06	4.20553e+06	6.35973e+06	4.47395e+06
M125T672		125.071	671.7													4.31953e+06	3.81687e+06	5.93563e+06	6.20843e+06	7.39495e+06	5.8412e+06	5.57995e+06	1.64495e+06	1.59043e+06	1.65664e+06	4.64522e+06	5.48583e+06	1.8147e+06	3.75745e+06	2.63302e+06	1.69092e+06	1.75406e+06	1.81322e+06	1.69994e+06
M125T683		125.071	683.5													1.05684e+07	7.9293e+06	1.05764e+07	3.24027e+07	3.0022e+06	1.20084e+07	1.03398e+07	3.37713e+06	5.69136e+06	3.12212e+06	5.87614e+06	7.65123e+06	4.2134e+06	6.47989e+06	5.20402e+06	5.55437e+06	3.67584e+06	6.57874e+06	6.58563e+06
M125T84		124.591	83.9													1.24003e+06	1.62103e+06	1.37915e+06	449306	1.29035e+06	1.65987e+06	1.45251e+06	1.42483e+06	1.56551e+06	142469	1.61857e+06	1.56138e+06	2.84514e+06	1.65785e+06	1.65274e+06	1.64009e+06	1.69675e+06	1.74167e+06	1.80077e+06
M126T274		126.091	274.1													322763	377511	1.52802e+06	793002	427143	262494	552003	305960	650842	644557	523314	552315	896361	1.51169e+06	1.06015e+06	1.05824e+06	427252	594373	541024
M126T36	Aminohydroquinone	126.054	35.9	125.048	10.1227	C6H7NO2	[M+H]+			C14604	Xenobiotics biodegradation and metabolism; Global and overview maps			BioDeepDB	2	8.16933e+06	3.24738e+07	1.99895e+07	8.65337e+06	1.27269e+07	7.90149e+06	2.3441e+07	2.43676e+07	5.54664e+06	2.15181e+07	2.22941e+07	2.09674e+07	2.61476e+07	2.63175e+07	2.776e+07	2.81125e+07	2.79403e+07	2.89058e+07	2.73456e+07
M126T40		126.127	39.9													1.81829e+06	1.16967e+06	1.34017e+06	1.07914e+06	1.55151e+06	1.77626e+06	1.36948e+06	1.1354e+06	1.24244e+06	1.15009e+06	1.45916e+06	1.06483e+06	1.97031e+06	1.57145e+06	1.19296e+06	1.86107e+06	2.12119e+06	1.96543e+06	1.60939e+06
M126T42_2		126.041	42.2													7.10402e+06	3.44393e+06	3.95231e+06	3.72708e+06	4.1369e+06	2.58106e+06	4.2795e+06	1.43894e+07	3.20991e+06	1.37662e+07	4.27918e+06	5.31216e+06	3.90442e+06	4.70358e+06	712452	4.32864e+06	3.90045e+06	5.56739e+06	4.35578e+06
M126T54		126.091	53.9													3.64788e+06	4.29648e+06	4.03713e+06	3.9332e+06	4.39737e+06	4.48195e+06	4.57906e+06	1.20845e+06	1.22639e+06	1.25016e+06	1.27799e+06	1.20319e+06	1.29926e+06	4.51371e+06	4.65125e+06	4.73989e+06	4.61932e+06	4.38099e+06	4.699e+06
M126T579		126.127	578.9													1.14713e+06	1.0474e+06	1.11803e+06	993774	874847	962741	991844	823519	969097	1.06936e+06	1.0196e+06	920527	1.00702e+06	1.12308e+06	877658	860583	892492	1.05074e+06	1.14044e+06
M126T93	Thymine	125.985	93	126.043	12.8366	C5H6N2O2	[M]+	Diazines	Pyrimidines and pyrimidine derivatives	C00178	Global and overview maps; Nucleotide metabolism	65-71-4	HMDB0000262	BioDeepDB	2	1.81327e+08	2.56871e+08	1.74721e+08	2.04534e+08	1.41671e+08	9.32434e+07	1.71926e+08	1.39527e+08	2.02572e+08	3.02539e+08	1.20313e+08	1.69038e+08	1.26755e+08	1.00994e+08	1.06357e+08	8.73284e+07	9.01835e+07	7.86864e+07	9.82076e+07
M127T114		127.038	114.2													2.32154e+07	2.51216e+07	2.38919e+07	2.45372e+07	2.40422e+07	2.56942e+07	2.38151e+07	2.45159e+07	1.64139e+07	2.21127e+07	2.30776e+07	2.41495e+07	2.31436e+07	2.5098e+07	1.85146e+07	2.55282e+07	2.59727e+07	1.59429e+07	2.58327e+07
M127T264		127.075	263.7													69821.8	249755	152519	327494	209863	59705.1	229668	1.37859e+06	998659	1.05778e+06	1.54589e+06	808628	1.23824e+06	189904	39448.5	188104	165744	165691	136384
M127T278	1,2,3-Trihydroxybenzene	127.038	278.2	126.032	10.8314	C6H6O3	[M+H]+	Benzene and substituted derivatives	Phenols and derivatives	C01108	Xenobiotics biodegradation and metabolism; Global and overview maps; Target-based classification: Enzymes	87-66-1	HMDB0013674	BioDeepDB	2	2.8823e+07	8.21133e+06	3.11491e+07	7.89243e+06	2.31591e+07	2.73372e+07	3.16629e+07	1.25238e+07	1.44689e+07	9.43874e+06	8.40217e+06	2.37776e+07	1.80287e+07	7.64128e+06	1.67526e+07	6.66003e+06	7.73334e+06	1.02407e+07	9.14474e+06
M127T336		127.015	336.4													1.40194e+06	305115	1.00629e+06	368403	877794	809617	758761	210550	326839	1.00043e+06	328456	883288	488536	217072	276441	226430	232792	232465	336854
M127T347		126.549	347.4													2.13796e+06	3.2252e+06	2.12878e+06	1.77909e+06	1.04123e+06	2.47364e+06	1.52498e+06	3.72186e+06	1.08691e+06	2.81519e+06	3.2618e+06	1.53235e+06	2.50266e+06	654810	620171	767942	504347	825805	612904
M127T35		126.971	34.9													5.49607e+06	5.33892e+06	4.97051e+06	4.19911e+06	5.33095e+06	1.37962e+07	5.35999e+06	5.10931e+06	5.78709e+06	5.78776e+06	5.55415e+06	5.92422e+06	5.08931e+06	1.4577e+07	1.61283e+07	1.29535e+07	6.86254e+06	1.63975e+07	9.77348e+06
M127T379		127.112	379.3													900718	924538	719593	825255	846002	520695	778791	553066	989794	821826	279491	1.14665e+06	975722	639307	886230	941327	929065	492675	994840
M127T403		127.112	403.3													1.95687e+06	694704	4.32832e+06	2.90842e+06	1.4938e+06	1.37719e+06	1.10873e+06	3.14841e+06	1.93352e+06	1.57728e+06	2.48296e+06	2.07353e+06	2.16182e+06	3.74335e+06	4.11961e+06	4.16153e+06	4.98276e+06	3.57936e+06	3.9345e+06
M127T497		127.112	496.9													32199.6	53111.5	44273.3	18560.9	33304.3	11402.4	35283.9	394262	537783	304755	192924	443227	591166	25046.7	311099	415607	447329	184866	343614
M127T52		127.039	52.5													3.85087e+07	5.0674e+07	3.24017e+07	4.76507e+07	4.84517e+07	4.64001e+07	5.74286e+07	3.50111e+07	1.35104e+07	3.42333e+07	4.68221e+07	3.17148e+07	1.26302e+07	1.09547e+07	1.23459e+07	1.17761e+07	1.05823e+07	1.16534e+07	1.08092e+07
M127T558		127.112	557.8													2.17253e+06	3.2643e+06	1.98365e+06	2.47618e+06	1.91364e+06	1.37338e+06	3.5621e+06	42235.5	1.53254e+06	65300	36031.9	1.58495e+06	207182	2.15511e+06	3.03427e+06	2.81284e+06	552009	1.68774e+06	297304
M127T583		127.112	582.6													6.2745e+06	4.84643e+06	5.77119e+06	6.42895e+06	6.77806e+06	7.44275e+06	5.98793e+06	6.1683e+06	5.52322e+06	5.29068e+06	6.02214e+06	5.33161e+06	4.35892e+06	6.035e+06	5.36433e+06	7.24193e+06	2.82511e+06	7.95374e+06	4.57717e+06
M127T649		127.112	648.8													1.01007e+06	651544	732069	871011	816724	888754	604667	1.43362e+06	1.13282e+06	2.0473e+06	1.62143e+06	1.90291e+06	1.61742e+06	560501	680408	752571	646789	775014	520771
M127T68	Triacetate lactone	127.039	67.7	126.032	1.3854	C6H6O3	[M+H]+			C02752		675-10-5		BioDeepDB	2	2.56299e+07	1.53005e+07	1.40474e+07	1.7336e+07	2.91566e+07	1.9546e+07	1.26587e+07	4.05841e+06	8.81564e+06	3.59524e+06	2.50794e+06	1.50563e+07	6.99617e+06	6.76706e+06	1.11766e+07	8.6718e+06	8.41171e+06	6.85421e+06	2.09164e+06
M127T83		127.039	82.7													8.48954e+07	4.2925e+07	2.98548e+07	3.92518e+07	2.15164e+07	2.90863e+07	4.6509e+07	2.48799e+07	3.00655e+07	1.47592e+07	4.08732e+07	6.32455e+07	3.16282e+07	3.25503e+07	7.15844e+07	3.27922e+07	5.80313e+07	4.74305e+07	4.20245e+07
M127T89		127.05	88.8													2.86929e+06	2.78865e+06	855249	2.42285e+06	930398	2.83684e+06	1.0134e+06	1.18475e+06	805094	673454	1.20356e+06	2.45822e+06	777318	2.02908e+06	2.01031e+06	2.08604e+06	838353	1.99973e+06	571599
M128T233		127.542	232.7													1.87752e+06	432108	407902	1.87411e+06	2.02907e+06	602663	1.90272e+06	410117	1.31567e+06	2.67343e+06	379029	375057	2.72869e+06	363401	552013	513342	548951	653546	1.24128e+06
M128T287		127.538	286.9													1.18486e+06	264565	1.0064e+06	460412	1.40175e+06	638274	566753	263719	326852	2.04072e+06	295964	1.16238e+06	604453	748089	409899	234640	344299	349169	237452
M128T35		128.042	34.5													2.48271e+06	994325	2.7992e+06	3.04233e+06	2.27745e+06	2.55926e+06	2.50335e+06	2.72338e+06	3.80746e+06	2.05514e+06	2.78285e+06	3.19288e+06	3.40478e+06	1.0294e+06	188519	227476	1.24485e+06	892169	1.98084e+06
M128T51		128.107	51.5													6.57097e+06	4.40473e+06	7.27039e+06	2.30537e+06	6.90517e+06	4.01196e+06	4.25874e+06	2.01801e+06	2.88956e+07	3.02623e+07	2.37748e+07	3.13888e+07	3.46698e+07	3.35354e+07	5.50936e+06	3.15918e+07	4.86003e+06	4.13546e+07	5.14643e+06
M128T54		128.071	53.7													3.43209e+07	1.81946e+07	1.56585e+07	2.14661e+07	3.58615e+07	2.23127e+07	1.19007e+07	722002	1.25549e+06	179688	381734	1.32735e+07	843567	1.70216e+06	1.02948e+07	9.66737e+06	8.00665e+06	8.34819e+06	2.18893e+07
M129T112		128.528	111.7													776413	931988	902594	745243	743294	708497	856724	741762	825600	868132	851418	880737	790901	892478	790916	782349	809264	796903	899486
M129T125		129.054	124.7													1.71268e+07	1.6317e+07	1.41576e+07	7.85225e+06	1.66816e+07	6.74466e+06	1.64882e+07	1.89985e+07	1.89205e+07	1.87853e+07	2.07782e+07	2.19597e+07	2.2795e+07	9.2477e+06	7.97018e+06	1.7226e+07	1.6111e+07	1.11128e+07	1.42822e+07
M129T225		129.102	224.5													2.82254e+06	2.43437e+06	840357	2.53281e+06	2.96962e+06	2.60051e+06	3.01232e+06	2.42555e+06	2.38245e+06	2.73487e+06	2.40144e+06	2.49971e+06	2.43567e+06	3.23098e+06	2.76918e+06	2.44694e+06	1.27003e+06	2.98974e+06	2.78739e+06
M129T319	Quinoline	129.054	319.4	129.058	0.262258	C9H7N	[M]+	Quinolines and derivatives		C06413		91-22-5	HMDB0033731	BioDeepDB	2	1.32963e+07	1.60361e+07	9.92595e+06	1.91061e+07	1.68751e+07	1.09694e+07	1.57414e+07	597434	1.72691e+06	506477	5.48992e+06	8.63592e+06	1.18441e+07	3.80666e+07	1.2996e+07	2.23397e+07	1.63161e+07	7.594e+06	4.12358e+07
M129T35		128.95	34.6													2.97224e+06	2.64747e+06	1.32435e+06	1.40014e+06	2.01504e+06	3.43387e+06	4.54297e+06	4.28891e+06	2.04157e+06	2.00153e+06	2.68509e+06	1.99639e+06	1.10265e+06	3.25771e+06	2.56474e+06	2.4859e+06	1.53487e+06	1.10024e+06	2.78706e+06
M129T36	(R)-3-Hydroxy-3-methyl-2-oxopentanoate	129.054	35.7	146.058	28.9336	C6H10O4	[M+H-H2O]+			C14463	Amino acid metabolism; Global and overview maps			BioDeepDB	2	1.95158e+06	1.97827e+06	1.65988e+06	1.99465e+06	2.61435e+06	2.00972e+06	3.09403e+06	2.10514e+06	2.20248e+06	4.27314e+06	2.26644e+06	1.86261e+06	2.03048e+06	3.36287e+06	3.02603e+06	3.47415e+06	2.47972e+06	2.29905e+06	2.90961e+06
M129T40		129.138	40.5													6.18537e+06	9.44259e+06	9.25718e+06	1.19411e+07	1.3176e+07	8.9008e+06	1.80748e+07	1.55093e+07	2.23978e+07	1.2524e+07	1.12765e+07	1.05188e+07	1.25169e+07	1.20442e+07	9.64088e+06	1.03292e+07	9.74579e+06	1.10608e+07	1.55003e+07
M129T412		129.091	412.4													954789	1.00963e+06	407632	1.07537e+06	878317	1.16424e+06	678404	1.07813e+06	1.24888e+06	1.03898e+06	496090	1.31693e+06	1.17267e+06	681897	1.26162e+06	711026	1.36005e+06	1.29887e+06	1.14014e+06
M129T42		129.021	42.2													3.98379e+08	7.3422e+07	1.91846e+08	1.95559e+08	1.351e+08	2.2908e+08	2.01181e+08	1.99395e+08	2.28426e+08	2.91186e+08	2.49989e+08	2.39078e+08	6.95896e+07	6.40721e+07	4.94974e+07	1.85734e+08	3.84063e+07	4.69259e+07	5.18275e+07
M129T44	1,1-Dimethylbiguanide	129.102	44.2	129.101	1.69345	C4H11N5	[M]+	Organonitrogen compounds	Guanidines	C07151	Signal transduction; Aging; Digestive system	1115-70-4 / 657-24-9	HMDB0001921	BioDeepDB	2	2.92652e+07	3.11447e+07	3.10416e+07	3.24152e+07	2.86497e+07	3.07906e+07	3.15893e+07	1.23606e+07	1.82426e+07	2.7685e+07	3.88798e+07	3.59216e+07	3.54383e+07	1.88887e+07	1.89666e+07	1.91702e+07	2.64549e+07	2.18613e+07	2.3719e+07
M129T478		129.127	478													550719	638963	653197	467419	499240	454843	583408	475553	563651	531463	597492	558589	540472	562394	495111	556353	576312	570155	583551
M129T51		129.065	50.9													9.45374e+06	1.87128e+07	1.5744e+07	2.49797e+07	1.56401e+07	1.07694e+07	3.11373e+07	5.92083e+07	3.84631e+07	2.36503e+07	8.82121e+07	2.46228e+07	3.66585e+07	3.86359e+07	2.60038e+07	4.22959e+07	2.13431e+07	1.89099e+07	2.44409e+07
M129T53		129.102	52.8													2.58341e+06	4.78998e+06	4.84617e+06	3.1017e+06	3.24531e+06	2.39914e+06	3.62438e+06	1.88332e+06	3.85488e+06	2.13885e+06	2.71694e+06	4.00482e+06	3.31664e+06	7.54499e+06	4.92007e+06	4.89104e+06	5.63058e+06	5.88838e+06	5.40764e+06
M130T108		130.048	108.2													1.31397e+07	4.8219e+07	4.79607e+07	1.04653e+08	1.47027e+08	1.92447e+07	1.79709e+07	4.618e+07	2.84693e+07	5.45372e+07	3.2717e+07	4.06397e+07	1.56702e+07	2.54867e+07	3.19479e+07	1.60414e+07	8.73771e+07	6.8662e+07	7.31616e+07
M130T109		130.086	108.9													6.64963e+06	6.39556e+06	3.92034e+07	2.15145e+07	1.08957e+07	2.78228e+07	4.06443e+07	6.32022e+06	2.20587e+07	2.53426e+07	2.13795e+07	1.74672e+07	1.67252e+06	2.33478e+07	2.12033e+07	2.36933e+07	2.95581e+07	1.91664e+07	5.63875e+07
M130T142		130.048	142													4.31075e+06	6.53912e+06	6.65632e+06	8.41638e+06	9.33069e+06	5.98129e+06	1.07792e+07	1.0728e+07	1.4113e+07	8.92077e+06	7.7838e+06	7.45302e+06	8.76872e+06	8.14378e+06	6.54e+06	7.04703e+06	6.16571e+06	7.74001e+06	1.06064e+07
M130T157		130.051	157.4													9.14836e+06	514400	8.84265e+06	4.71032e+06	9.7885e+06	5.48143e+06	6.73052e+06	9.00077e+06	5.08464e+06	9.13012e+06	9.06264e+06	8.49571e+06	4.67604e+06	2.78912e+06	7.25424e+06	6.73748e+06	1.10955e+07	8.36711e+06	1.08457e+07
M130T187	4-Acetylbutyrate	130.065	187.2	130.063	17.6834	C6H10O3	[M]+	Fatty Acyls	Fatty acids and conjugates	C02129		3128-06-1/NA	HMDB0061881	MoNA	2	4.5054e+07	1.57152e+07	8.35878e+07	6.60112e+07	9.58291e+07	8.12237e+07	3.3587e+07	4.25077e+07	5.04866e+07	2.58913e+07	3.04916e+07	3.5452e+07	2.84483e+07	2.49014e+07	4.59453e+07	2.42308e+07	2.48389e+07	2.81202e+07	1.2291e+06
M130T194		130.048	194.2													2.02337e+07	2.66253e+07	1.20357e+07	1.86315e+07	1.44226e+07	1.99034e+07	3.77451e+07	1.89453e+07	2.34405e+07	1.76437e+07	1.20447e+07	1.17619e+07	1.15761e+07	3.83029e+07	2.22649e+07	1.39172e+07	1.84089e+07	1.03359e+07	8.39927e+06
M130T242		130.159	242													1.50941e+07	7.69844e+06	1.2927e+07	1.88628e+07	8.65933e+06	6.20062e+06	7.7694e+06	2.716e+06	8.27349e+06	9.97724e+06	8.12013e+06	1.17748e+07	1.23267e+07	1.36862e+07	8.82545e+06	1.31693e+07	6.2075e+06	1.62224e+07	7.13116e+06
M130T248		129.536	248.3													1.1353e+06	2.23576e+06	1.43246e+06	1.69729e+06	1.82085e+06	2.14766e+06	2.06358e+06	1.76808e+06	2.04234e+06	2.29481e+06	1.53898e+06	1.55382e+06	1.62077e+06	1.99837e+06	2.13483e+06	2.1381e+06	1.90513e+06	2.00888e+06	2.06364e+06
M130T278		130.048	278.4													3.12036e+07	5.21768e+07	1.41893e+08	1.82454e+08	8.21604e+07	5.01715e+07	5.18283e+08	1.05475e+08	8.39655e+07	3.95377e+08	6.46785e+07	1.16834e+08	2.48944e+08	6.27402e+07	6.92856e+07	4.30572e+07	6.96892e+07	3.87945e+07	2.57156e+07
M130T298		130.065	298.1													2.97617e+06	3.27821e+06	3.35742e+06	3.41363e+06	3.80515e+06	3.35811e+06	3.79287e+06	2.48512e+06	2.53785e+06	1.16394e+06	1.89301e+06	1.69522e+06	1.95853e+06	2.8711e+06	2.94449e+06	3.07791e+06	890037	2.89273e+06	3.33692e+06
M130T304		130.048	303.6													7.56504e+06	9.07073e+06	8.68556e+06	7.29798e+06	7.32585e+06	6.8748e+06	8.31291e+06	7.45111e+06	8.00842e+06	8.52681e+06	8.17045e+06	8.60664e+06	7.79618e+06	8.64516e+06	7.72166e+06	7.70943e+06	8.02776e+06	7.73866e+06	8.42638e+06
M130T317		130.048	317.4													1.29931e+07	1.76928e+07	4.74575e+07	3.70645e+07	2.7104e+07	2.64485e+07	8.49936e+06	1.40923e+07	4.71097e+07	1.5566e+07	1.34143e+07	4.25199e+07	2.91878e+07	3.20274e+07	1.13359e+08	3.67375e+07	2.38363e+07	6.6496e+07	4.82365e+07
M130T35		130.491	34.7													5.34127e+06	4.59997e+06	4.76618e+06	4.76862e+06	4.87983e+06	4.39649e+06	5.5371e+06	5.59459e+06	7.65027e+06	5.56887e+06	5.55395e+06	4.60423e+06	6.40268e+06	2.43788e+06	1.41705e+06	2.62108e+06	1.42935e+06	1.60339e+06	1.70252e+06
M130T403	Pyrrolidonecarboxylic acid	130.048	403	129.043	12.1186	C5H7NO3	[M+H]+	Carboxylic acids and derivatives	Amino acids, peptides, and analogues	C02237	Global and overview maps	4042-36-8	HMDB0000805	BioDeepDB	2	2.42878e+07	2.46197e+07	2.57371e+07	5.61274e+07	7.41274e+07	9.93375e+07	2.06761e+07	1.78086e+06	7.05512e+06	1.83827e+07	2.05822e+07	3.91232e+07	4.29053e+06	4.9156e+07	2.4691e+07	2.95803e+07	2.73487e+07	2.00455e+07	1.76408e+07
M130T416		130.048	415.8													2.4678e+07	2.48599e+07	2.36341e+07	3.20933e+07	3.87644e+07	2.18206e+07	4.86409e+07	5.10101e+07	7.99397e+07	5.10844e+07	6.96784e+07	3.90615e+07	3.95952e+07	1.37208e+07	5.62336e+06	1.20346e+07	1.11771e+08	8.49565e+06	9.9986e+06
M130T42		130.017	42.2													1.68882e+08	1.96828e+08	1.93849e+08	2.02226e+08	2.68227e+08	1.92868e+08	2.88067e+08	1.60027e+08	1.70482e+08	9.92708e+07	1.5304e+08	1.12667e+08	1.26598e+08	3.20897e+08	2.48666e+08	2.93174e+08	2.8458e+08	2.44549e+08	2.96223e+08
M130T436		130.048	435.8													3.23622e+07	3.73518e+07	6.72812e+07	2.46959e+07	3.51808e+07	2.1538e+07	6.80209e+07	5.07303e+07	1.65385e+08	3.33618e+07	3.62272e+07	2.78877e+07	5.77408e+07	2.0636e+07	1.7761e+07	4.03173e+07	3.95697e+07	2.9274e+07	1.90721e+07
M130T44		130.086	44.2													3.64983e+08	2.78752e+08	3.45203e+08	3.53584e+08	3.53134e+08	3.33411e+08	3.8974e+08	4.41597e+08	5.45663e+08	4.34939e+08	4.01172e+08	3.30232e+08	4.37101e+08	1.61258e+08	7.63104e+07	1.61156e+08	7.79549e+07	9.23532e+07	1.14261e+08
M130T465		130.048	465													4.12834e+07	4.01502e+07	4.99105e+07	4.58865e+07	5.44428e+07	4.35788e+07	4.33759e+07	3.5007e+07	3.13654e+07	2.32286e+07	4.07743e+07	3.25365e+07	3.22951e+07	2.90116e+07	3.27652e+07	2.40424e+07	2.70804e+07	2.78259e+07	2.60555e+07
M130T50		130.05	50.2													1.78613e+09	1.5954e+09	1.56376e+09	2.17442e+09	2.06949e+09	1.15914e+09	1.86841e+09	1.65118e+09	1.04176e+09	9.18202e+08	1.49598e+09	1.49948e+09	1.63358e+09	1.27448e+09	8.62429e+08	6.38819e+08	1.89479e+09	1.37741e+09	9.85258e+08
M130T55_1	(2E)-Decenoyl-ACP	130.086	55.2	129.079	1.35295	C6H11NO2	[M+H]+	Carboxylic acids and derivatives	Amino acids, peptides, and analogues	C03969		52-52-8	HMDB0062225	BioDeepDB	2	1.57149e+09	8.53957e+08	1.39646e+09	2.08181e+09	1.00145e+09	6.88568e+08	8.31281e+08	6.35868e+08	8.56907e+08	1.0979e+09	9.14849e+08	1.16395e+09	1.30539e+09	1.38722e+09	8.54969e+08	1.33949e+09	1.06653e+09	1.62415e+09	7.13408e+08
M130T55_2		130.097	54.7													5.91599e+07	2.02334e+08	6.1452e+07	2.22073e+08	4.52661e+08	3.18481e+08	2.53711e+08	5.92993e+07	8.30152e+07	2.61949e+08	2.55338e+08	5.97108e+07	1.86874e+08	2.80562e+08	2.29598e+08	6.57485e+07	8.73139e+07	3.09027e+08	3.88892e+08
M130T550		130.048	550.1													3.51448e+07	5.3967e+07	3.89166e+07	1.71001e+07	9.76243e+07	2.18683e+07	1.78477e+08	6.37299e+07	8.59178e+07	5.1358e+07	2.30443e+07	2.77764e+07	2.08577e+07	8.43618e+07	8.93989e+07	6.9625e+07	5.90519e+07	1.98208e+07	3.75272e+07
M130T58	Pipecolic acid	130.05	58.4	129.079	17.9679	C6H11NO2	[M+H]+	Carboxylic acids and derivatives	Amino acids, peptides, and analogues	C00408	Chemical structure transformation maps; Amino acid metabolism; Biosynthesis of other secondary metabolites; Global and overview maps	535-75-1 / 3105-95-1	HMDB0000070	BioDeepDB	2	7.9844e+08	7.45297e+08	1.31355e+09	1.49057e+09	1.48629e+09	1.03314e+09	1.39199e+09	1.2537e+09	1.32883e+09	9.47657e+08	8.11058e+08	1.33256e+09	1.34096e+09	1.25754e+09	1.13682e+09	1.0891e+09	1.43948e+09	1.1651e+09	1.44652e+09
M130T590	Adipate semialdehyde	130.048	590.4	130.063	12.8668	C6H10O3	[M]+	Fatty Acyls	Fatty acids and conjugates	C06102	Xenobiotics biodegradation and metabolism; Global and overview maps	928-81-4	HMDB0012882	BioDeepDB	2	1.74809e+06	2.54191e+06	3.75675e+06	3.41642e+06	2.12007e+06	4.70472e+06	1.12626e+07	3.49982e+06	1.43956e+06	1.13205e+07	2.28105e+06	961638	1.33867e+06	8.74931e+06	1.40355e+06	1.56516e+06	3.22047e+06	1.58276e+06	5.28738e+06
M130T656		130.048	655.7													1.7088e+06	2.08873e+06	2.20358e+06	1.60022e+06	2.00366e+06	1.70754e+06	1.77634e+06	2.17353e+06	2.28674e+06	1.49839e+06	2.59118e+06	2.24591e+06	1.74083e+06	1.83865e+06	2.23197e+06	2.06554e+06	1.88349e+06	1.69633e+06	2.15637e+06
M130T69		130.086	68.9													4.73803e+08	3.55663e+08	4.64729e+08	5.9392e+08	5.07401e+08	4.57461e+08	5.80657e+08	6.80374e+08	1.03325e+09	6.29521e+08	8.36169e+08	4.95352e+08	9.85074e+08	3.85541e+10	2.23221e+10	3.58395e+10	3.20779e+10	4.41627e+10	2.23784e+10
M130T93		130.086	92.5													1.41128e+07	4.95509e+06	1.72298e+07	1.6788e+07	2.28647e+07	1.57089e+07	1.99525e+07	9.64799e+06	1.11514e+07	9.30895e+06	8.40786e+06	7.13869e+06	9.49798e+06	2.59629e+07	5.14222e+06	5.86621e+06	2.82777e+07	5.46521e+06	1.99561e+07
M130T97		130.048	97.5													2.68654e+07	3.09096e+07	2.97932e+07	3.88222e+07	4.81927e+07	2.9473e+07	5.21958e+07	5.05255e+07	6.46702e+07	5.45386e+07	3.87814e+07	4.03265e+07	4.05695e+07	2.46178e+07	1.93465e+07	1.98327e+07	1.83577e+07	2.35112e+07	3.83521e+07
M131T103		131.049	103.2													2.19902e+08	2.96501e+08	1.40556e+08	2.01499e+08	1.27991e+08	5.08983e+08	5.59522e+08	3.68671e+08	3.62808e+08	4.11426e+08	1.18063e+08	2.72969e+08	7.89488e+08	3.18304e+08	1.29427e+08	2.97044e+08	1.45515e+08	1.12496e+08	7.81693e+07
M131T126		131.07	125.8													819674	800521	832753	705554	243451	256311	1.06765e+06	920211	677864	880990	625324	678130	685783	977430	890579	235520	933948	1.134e+06	1.16223e+06
M131T211		131.049	211.3													4.8062e+06	4.87153e+06	3.64686e+06	1.05822e+07	3.88496e+06	1.69874e+06	4.00632e+06	5.17017e+06	5.18927e+06	1.70306e+06	1.52096e+06	4.0765e+06	4.90145e+06	4.31715e+06	2.80401e+07	3.98601e+06	2.45033e+06	2.36558e+06	1.05483e+07
M131T218		131.05	218.1													862950	2.55083e+06	1.26722e+06	1.17085e+06	1.56784e+06	1.74513e+06	1.8029e+06	5.58103e+06	2.50801e+06	5.26236e+06	932024	3.85151e+06	2.16866e+06	1.24563e+06	1.29337e+06	1.29507e+06	1.21999e+06	1.17229e+06	1.3284e+06
M131T242		131.162	242													797626	1.3529e+06	834850	1.42813e+06	1.19276e+06	917177	837852	389486	152794	1.03029e+06	423815	1.08739e+06	1.64594e+06	2.33207e+06	1.76043e+06	2.33089e+06	1.56543e+06	2.88509e+06	2.30463e+06
M131T249	L-Glutamic gamma-semialdehyde	131.049	249.3	131.058	13.7182	C5H9NO3	[M]+	Carboxylic acids and derivatives	Amino acids, peptides, and analogues	C01165	Amino acid metabolism; Biosynthesis of other secondary metabolites; Global and overview maps	496-92-4	HMDB0002104	BioDeepDB	2	1.94961e+06	3.43884e+06	3.02996e+06	1.69981e+06	4.39433e+06	1.69864e+06	2.89173e+06	1.92981e+06	1.74693e+06	2.04253e+06	1.76808e+06	3.47986e+06	1.98629e+06	2.52035e+06	2.87103e+06	2.71743e+06	2.84494e+06	2.62493e+06	2.94791e+06
M131T264		131.036	264.1													53459	59153.8	55698.3	54943.8	58256.5	60001.2	59994.4	599553	542870	5.43178e+06	148036	615128	1.09637e+06	90774.4	92022.4	93823.2	32718.8	87098.2	101214
M131T272		131.05	272.4													540130	1.19669e+06	739131	748517	808822	647345	826495	1.43746e+06	1.11285e+06	1.7946e+06	1.05049e+06	611891	1.19398e+06	999706	1.26547e+06	1.14028e+06	1.39249e+06	1.14868e+06	1.20982e+06
M131T286		131.049	286.1													5.49851e+06	7.31382e+06	3.07001e+06	5.12036e+06	3.50369e+06	5.58867e+06	1.06838e+07	5.10865e+06	6.90982e+06	4.71348e+06	3.46075e+06	2.94683e+06	2.86168e+06	1.10089e+07	6.25174e+06	3.79511e+06	5.30049e+06	2.73154e+06	2.07183e+06
M131T310		131.049	310.2													1.29837e+06	1.60927e+06	1.41379e+06	2.07093e+06	2.19158e+06	1.87621e+06	1.41336e+06	1.37253e+06	1.621e+06	5.27502e+06	1.18624e+06	1.84134e+06	1.21277e+06	1.85524e+06	1.54936e+06	1.1757e+06	1.25606e+06	1.39917e+06	1.77491e+06
M131T382		131.049	382													1.88677e+06	4.25468e+06	3.10112e+06	3.88044e+06	2.68592e+06	2.11194e+06	4.13458e+06	3.03098e+06	3.11406e+06	601709	3.5551e+06	2.49107e+06	1.71832e+06	829646	1.05365e+06	876540	1.58758e+06	776468	711493
M131T385		131.085	385.3													924542	996660	1.06297e+06	1.12308e+06	1.19358e+06	1.14789e+06	1.19857e+06	766319	767729	330730	569604	506990	597337	950697	940807	913002	61361.2	897247	1.09236e+06
M131T42_1		130.522	42.2													4.13608e+06	4.93677e+06	5.17601e+06	5.00802e+06	6.47294e+06	5.1473e+06	5.11204e+06	2.50504e+06	2.70928e+06	2.31863e+06	2.24884e+06	2.04839e+06	2.67668e+06	6.8786e+06	5.49184e+06	6.66958e+06	9.25471e+06	6.13884e+06	5.29853e+06
M131T42_2		131.02	42.2													3.24281e+06	4.41083e+06	4.15343e+06	5.38619e+06	7.07621e+06	5.29934e+06	4.88151e+06	7.18229e+06	1.22556e+07	3.31246e+07	1.26999e+07	1.09389e+07	1.33235e+07	5.18412e+06	5.26541e+06	5.92939e+06	4.21627e+06	2.91174e+06	5.64787e+06
M131T44		131.089	44.2													1.09632e+07	1.46056e+07	1.55936e+07	2.0198e+07	2.36592e+07	1.38891e+07	2.54537e+07	2.66343e+07	3.43291e+07	2.23935e+07	1.7824e+07	1.84104e+07	2.17115e+07	2.0985e+07	1.65505e+07	1.71374e+07	1.72075e+07	1.98621e+07	2.70495e+07
M131T449		131.085	448.5													659315	463058	221436	377734	513708	405217	319690	1.20664e+06	853112	2.46151e+06	817714	2.09831e+06	1.71571e+06	417410	210154	374342	174912	288425	196034
M131T50		131.053	50.2													7.57121e+07	8.85845e+07	7.26545e+07	8.89166e+07	8.13653e+07	8.37766e+07	7.53362e+07	7.79696e+07	4.51979e+07	7.97916e+07	8.27015e+07	8.09417e+07	8.22317e+07	8.13164e+07	7.62548e+07	8.61553e+07	8.22176e+07	8.61166e+07	5.50844e+07
M131T52	N-Acetylputrescine	131.118	51.8	130.111	0.58146	C6H14N2O	[M+H]+	Carboximidic acids and derivatives	Carboximidic acids	C02714	Amino acid metabolism; Global and overview maps	18233-70-0 / 5699-41-2	HMDB0002064	BioDeepDB	2	8.36445e+06	3.05594e+06	1.03721e+07	4.37032e+06	1.36868e+07	1.02485e+07	1.14514e+07	5.23947e+06	6.13285e+06	5.34148e+06	4.53199e+06	4.07906e+06	5.24146e+06	1.31258e+07	3.68303e+06	1.31875e+07	1.73786e+07	4.54618e+06	1.21211e+07
M131T55_1		131.089	55.2													8.47104e+07	1.22088e+08	1.01479e+08	8.1303e+07	8.39699e+07	7.5964e+07	8.38453e+07	7.37806e+07	8.27451e+07	1.02129e+08	1.05596e+08	9.68728e+07	9.4662e+07	1.00919e+08	8.46541e+07	8.62912e+07	8.43456e+07	8.72074e+07	9.5602e+07
M131T55_2		131.101	54.7													1.27908e+07	9.69819e+06	1.09926e+07	1.41565e+07	1.22704e+07	1.16919e+07	1.37752e+07	1.77121e+07	2.17567e+07	1.62894e+07	1.49802e+07	1.12823e+07	1.74159e+07	4.99296e+06	1.87801e+07	5.12392e+06	2.56646e+07	3.00621e+07	1.75508e+07
M131T58		131.053	58.5													2.61649e+07	2.77411e+07	3.36717e+07	3.55204e+07	4.07823e+07	3.52355e+07	2.51416e+07	1.68166e+08	1.23996e+08	1.50084e+08	2.54695e+08	2.00488e+08	1.99988e+08	4.74134e+07	4.67889e+07	2.66319e+07	1.40884e+07	4.61352e+07	4.52111e+07
M131T64		130.999	63.8													1.74433e+06	1.40157e+06	2.16335e+06	2.04983e+06	1.93784e+06	1.9194e+06	2.7228e+06	2.82709e+06	2.63358e+06	2.23726e+06	2.09049e+06	2.02894e+06	2.48319e+06	2.26189e+06	1.7691e+06	1.75556e+06	1.36095e+06	1.93476e+06	2.54626e+06
M131T69		131.089	68.9													4.05763e+07	2.18102e+07	3.62825e+07	5.37083e+07	2.57769e+07	1.74857e+07	2.18453e+07	1.50908e+07	2.17074e+07	2.83632e+07	2.28515e+07	2.96437e+07	3.45355e+07	3.59197e+07	2.17312e+07	3.53906e+07	2.67793e+07	4.27552e+07	1.79472e+07
M131T85		130.526	84.9													3.29947e+06	4.2823e+06	1.36676e+07	5.46192e+06	6.88499e+06	7.48036e+06	5.28177e+06	5.01953e+06	5.58865e+06	3.40505e+06	4.94929e+06	5.10962e+06	5.7099e+06	7.86277e+06	4.81894e+06	7.48952e+06	5.92968e+06	7.49656e+06	5.67711e+06
M132T103		132.052	103.2													2.76584e+07	2.57431e+07	2.72883e+07	3.90714e+07	7.67799e+06	4.91664e+07	1.57736e+07	4.03941e+07	1.07963e+07	2.9348e+06	9.40244e+06	1.97736e+07	7.48368e+06	4.83064e+06	4.01445e+06	3.95347e+06	3.7933e+06	4.34525e+06	5.25039e+06
M132T109		132.1	108.8													9.25901e+07	2.49178e+07	2.8308e+07	8.89401e+07	2.96264e+07	6.08907e+07	2.91705e+07	3.11129e+07	3.85268e+07	2.11976e+08	2.82609e+07	1.40021e+08	9.42452e+07	2.30396e+07	1.99734e+07	1.94945e+07	8.35552e+07	1.99367e+07	2.31907e+07
M132T133		132.1	133.3													9.4652e+07	4.70423e+07	8.62579e+07	1.13343e+08	7.73627e+07	8.22269e+07	1.08868e+08	1.12925e+08	1.68106e+08	1.11607e+08	1.14952e+08	1.21979e+08	1.49316e+08	2.85106e+07	2.51457e+07	3.56422e+07	3.45495e+07	3.29765e+07	6.45518e+07
M132T187	3-Methylindole	132.081	187	131.073	0.18095	C9H9N	[M+H]+	Indoles and derivatives	Indoles	C08313	Amino acid metabolism	83-34-1	HMDB0000466	BioDeepDB	2	2.59871e+07	5.18149e+07	1.60806e+07	3.49095e+07	1.869e+07	1.02495e+07	5.06315e+07	2.40933e+07	3.34034e+07	7.25088e+07	1.18069e+07	4.09716e+07	4.95537e+07	9.5759e+06	3.15683e+07	7.65676e+06	2.73142e+07	3.6136e+07	1.40173e+07
M132T194		132.1	194.3													7.72985e+07	6.26947e+07	4.87536e+07	8.04564e+07	9.28233e+07	7.00245e+07	7.36807e+07	8.12922e+07	8.57177e+07	6.00161e+07	4.9673e+07	8.08587e+07	6.22989e+07	7.21628e+07	7.21029e+07	7.6196e+07	8.29031e+07	7.59089e+07	4.11839e+07
M132T213		132.1	213.4													8.97598e+07	1.10068e+08	9.78249e+07	6.55562e+07	4.94976e+07	4.80126e+07	4.35612e+07	2.74271e+07	1.89414e+07	3.15073e+07	1.84779e+07	4.69443e+07	4.14608e+07	1.71443e+07	5.96491e+07	1.44362e+07	4.86723e+07	1.30895e+08	4.61687e+07
M132T233_1		131.505	232.6													578626	285356	490092	715788	323257	185684	310612	193918	288672	424482	247075	450064	468655	454090	336894	510625	397683	635255	264098
M132T233_2		132.044	232.5													4.3833e+06	4.43905e+06	5.84096e+06	5.09588e+06	7.03346e+06	4.27331e+06	1.07114e+07	5.17069e+06	1.30905e+07	8.45763e+06	3.28193e+06	5.18509e+06	5.5585e+06	1.28248e+06	3.5209e+06	1.05239e+06	3.3288e+06	4.03786e+06	5.4107e+06
M132T308		132.103	308.5													7.32146e+06	6.54904e+06	1.35067e+07	3.27018e+07	7.64831e+06	3.24748e+07	3.493e+07	1.8677e+07	4.00545e+07	7.43244e+06	7.5506e+06	2.16194e+07	2.45196e+07	2.84893e+07	4.79046e+07	1.03438e+07	4.8498e+07	1.97874e+07	5.37851e+07
M132T329		132.1	329.2													3.354e+07	2.49766e+07	2.57702e+07	2.97362e+07	3.18249e+07	2.88289e+07	3.3898e+07	5.54661e+06	7.4577e+06	8.2578e+06	1.08438e+07	1.05993e+07	945990	3.213e+07	2.49001e+07	4.36415e+07	3.58457e+07	3.08866e+07	3.96066e+07
M132T34	cis-4-Hydroxy-D-proline	131.973	34.5	131.058	7.19824	C5H9NO3	[M+H]+	Carboxylic acids and derivatives	Amino acids, peptides, and analogues	C03440	Amino acid metabolism; Global and overview maps	2584-71-6	HMDB0060460	BioDeepDB	2	3.21417e+06	2.29805e+06	2.24412e+06	4.11106e+06	2.40608e+06	2.37355e+06	2.30119e+06	6.43709e+06	6.50529e+06	1.91923e+07	1.12008e+07	1.12676e+07	1.44975e+07	2.57232e+06	3.45058e+06	2.69357e+06	2.76733e+06	2.78986e+06	2.73928e+06
M132T35		131.929	34.7													2.53619e+06	2.73783e+06	2.96528e+06	3.01414e+06	3.70222e+06	3.2454e+06	2.90722e+06	1.38471e+06	526209	1.14993e+06	1.26466e+06	1.14172e+06	1.55167e+06	3.97962e+06	3.30926e+06	4.02365e+06	5.7428e+06	3.75092e+06	3.3117e+06
M132T416		132.1	415.9													2.83529e+07	8.2428e+06	9.58619e+06	1.24826e+07	4.09049e+07	8.99735e+06	1.84006e+07	3.61688e+07	1.20681e+07	2.7639e+07	1.09995e+07	3.09302e+07	5.32152e+07	9.47535e+06	1.89333e+07	8.13768e+06	2.16794e+07	3.28663e+07	8.8414e+06
M132T435	L-Isoleucine	132.1	434.6	131.095	7.64503	C6H13NO2	[M+H]+	Carboxylic acids and derivatives	Amino acids, peptides, and analogues	C00407	Cancer: overview; Metabolism of other amino acids; Digestive system; Biosynthesis of other secondary metabolites; Infectious disease: bacterial; Translation; Amino acid metabolism; Chemical structure transformation maps; Global and overview maps	73-32-5	HMDB0000172	BioDeepDB	2	1.16282e+07	1.28771e+07	2.37682e+07	5.68108e+07	1.55979e+07	4.81544e+07	4.86179e+07	2.63271e+07	7.29447e+07	8.90552e+07	1.57327e+07	4.94618e+07	5.77187e+07	1.38531e+07	1.22105e+07	1.15082e+07	1.13764e+07	2.15272e+07	1.3174e+07
M132T477		132.1	477.1													2.457e+07	1.2051e+07	6.33003e+06	1.7476e+07	6.29801e+06	1.34893e+07	3.51309e+07	2.42913e+07	3.14284e+07	1.47998e+07	6.93638e+06	1.35348e+07	1.30585e+07	5.98556e+06	2.39955e+07	5.70741e+06	1.6647e+07	9.61893e+06	1.25126e+07
M132T494		132.1	494.3													1.91067e+07	1.60663e+07	2.41411e+07	3.55096e+07	1.61389e+07	1.93545e+07	3.29328e+07	2.75162e+07	1.60713e+07	6.83752e+06	1.75258e+07	2.87148e+07	2.75583e+07	3.09748e+07	2.00281e+07	1.80937e+07	2.55932e+07	1.51635e+07	2.67935e+07
M132T51		132.055	50.5													5.40533e+06	8.40628e+06	6.43947e+06	9.04648e+06	8.06618e+06	4.33726e+06	1.03e+07	8.89708e+06	8.31692e+06	1.71289e+07	2.37143e+06	9.75885e+06	7.0437e+06	1.83708e+06	5.43908e+06	1.44361e+06	7.60911e+06	8.88197e+06	8.07401e+06
M132T517		132.1	516.5													4.64014e+07	5.65478e+07	5.29899e+07	3.04683e+07	4.55012e+07	2.67745e+06	5.97492e+06	1.17169e+07	1.3943e+07	1.43961e+07	1.0274e+07	1.1524e+07	1.14543e+07	9.82159e+06	2.56896e+07	8.15011e+06	8.71545e+06	8.53676e+06	9.92104e+06
M132T55		132.09	55.2													2.45207e+06	1.22735e+06	7.89558e+06	3.62462e+06	4.62484e+06	2.57583e+06	3.20242e+06	1.71465e+06	1.88617e+06	7.39424e+06	1.44996e+06	3.90535e+06	6.48809e+06	1.25266e+06	6.55109e+06	1.03335e+06	2.60319e+06	1.9746e+06	5.92846e+06
M132T570		132.1	569.9													1.65231e+07	2.86152e+07	3.08122e+07	2.7519e+07	3.21142e+07	1.17035e+07	3.21069e+07	1.58541e+07	1.64739e+07	5.29688e+07	8.17982e+06	2.33884e+07	1.16955e+07	7.10979e+06	1.73558e+07	6.44724e+06	1.72154e+07	2.25595e+07	3.03905e+07
M132T577		131.974	577.2													5.51491e+06	4.43722e+06	6.55227e+06	6.20322e+06	5.92189e+06	5.67922e+06	8.94787e+06	8.32272e+06	8.30808e+06	6.97866e+06	5.94558e+06	6.60387e+06	8.53261e+06	6.62169e+06	5.81974e+06	4.96621e+06	4.16983e+06	5.33669e+06	7.84933e+06
M132T582	N-Carbamoylputrescine	132.1	581.6	131.106	12.254	C5H13N3O	[M+H]+	Carboximidic acids and derivatives	Carboximidic acids	C00436	Amino acid metabolism; Global and overview maps	6851-51-0	HMDB0033458	BioDeepDB	2	4.08576e+07	3.66526e+07	4.32954e+07	2.22665e+07	2.43433e+07	3.8083e+07	4.53346e+07	4.2834e+07	1.75343e+06	1.57863e+07	1.28746e+07	1.45029e+07	1.81422e+07	1.03469e+07	3.39591e+07	8.63987e+06	8.4017e+06	1.45899e+07	2.04006e+07
M132T621	D-allo-Isoleucine	132.1	621	131.095	11.7711	C6H13NO2	[M+H]+			C21092		1509-35-9		BioDeepDB	2	4.4859e+07	7.7495e+07	3.77255e+06	4.19658e+07	1.54106e+07	6.76126e+07	1.54229e+07	4.24839e+07	8.90519e+07	9.74356e+07	1.52733e+07	1.47949e+07	4.13777e+07	1.31725e+07	8.18029e+07	1.05613e+07	1.02561e+07	6.07648e+06	4.20288e+07
M132T652	Beta-Leucine	132.1	651.8	131.095	12.621	C6H13NO2	[M+H]+	Carboxylic acids and derivatives	Amino acids, peptides, and analogues	C02486		5699-54-7	HMDB0003640	BioDeepDB	2	5.25654e+07	1.07433e+07	1.18739e+07	1.18045e+07	4.07645e+07	1.84897e+07	7.04311e+07	5.93656e+07	1.38382e+07	3.06525e+07	1.34448e+07	7.61326e+07	2.08524e+07	1.16451e+07	2.48842e+07	9.96249e+06	4.90523e+07	4.43525e+07	5.71151e+07
M132T672		132.1	672.3													2.40455e+07	3.31868e+07	3.11598e+07	3.78907e+07	2.65668e+07	2.87798e+07	1.73338e+07	1.1717e+07	9.39675e+06	7.64127e+06	1.208e+07	1.10691e+07	1.34906e+07	1.50283e+07	1.10475e+07	1.58534e+07	1.66557e+07	1.61796e+07	8.44095e+06
M132T74	L-Leucine	132.102	73.7	131.095	1.33231	C6H13NO2	[M+H]+	Carboxylic acids and derivatives	Amino acids, peptides, and analogues	C00123	Membrane transport; Signal transduction; Digestive system; Biosynthesis of other secondary metabolites; Translation; Amino acid metabolism; Chemical structure transformation maps; Global and overview maps	61-90-5	HMDB0000687	BioDeepDB	2	1.28967e+10	1.56924e+10	1.49929e+10	2.06152e+10	2.50332e+10	1.39655e+10	2.81103e+10	2.75926e+10	3.63675e+10	2.98061e+10	2.01252e+10	2.18265e+10	2.26734e+10	1.31725e+10	1.01516e+10	1.10304e+10	9.50499e+09	1.25592e+10	1.91962e+10
M132T77		132.143	76.9													312417	5.01929e+06	2.98165e+06	1.52674e+06	6.53819e+06	2.19381e+06	9.26084e+06	3.40922e+06	3.73449e+06	3.75591e+06	1.05924e+06	2.62385e+06	3.08788e+06	840677	3.45702e+06	1.01316e+06	4.25781e+06	2.91071e+06	2.06195e+06
M133T108		133.061	108.5													1.19418e+07	1.19586e+07	1.25976e+07	1.27704e+07	7.3782e+06	3.99651e+06	9.32895e+06	7.0055e+06	2.48045e+06	4.34777e+06	1.17903e+07	4.52628e+06	8.77599e+06	1.44976e+07	1.1461e+07	1.10485e+07	1.28305e+07	1.51304e+07	1.48424e+07
M133T109		133.105	109.4													2.2615e+07	1.23705e+07	1.56862e+07	2.08315e+07	1.64159e+07	1.52409e+07	1.46781e+07	1.52929e+07	4.92382e+06	9.93292e+06	8.5665e+06	8.76927e+06	8.02443e+06	1.05218e+07	1.08924e+07	1.01868e+07	1.96231e+07	9.78631e+06	9.99412e+06
M133T111		133.03	111.3													3.58335e+06	3.8656e+06	4.12665e+06	3.95009e+06	5.33337e+06	2.74243e+06	5.13999e+06	6.44556e+06	6.21148e+06	4.37142e+06	3.6217e+06	3.32979e+06	3.50867e+06	2.64831e+06	3.23841e+06	2.87001e+06	2.92836e+06	3.26988e+06	3.6663e+06
M133T138		133.086	138.3													2.23734e+06	960294	1.6619e+06	1.04206e+06	1.07392e+06	1.05394e+06	1.95578e+06	2.34703e+06	2.75193e+06	1.19865e+06	3.70014e+06	1.95915e+06	1.62977e+06	4.08441e+06	3.98741e+06	3.65564e+06	3.26511e+06	4.30718e+06	2.31261e+06
M133T146		133.029	145.5													1.39268e+06	934851	1.62577e+06	1.65648e+06	3.01436e+06	1.8012e+06	1.17629e+06	2.88499e+06	1.96408e+06	1.23733e+06	5.91462e+06	4.84201e+06	2.51575e+06	1.21091e+06	1.75559e+06	974125	5.0227e+06	1.56938e+06	1.52387e+06
M133T159		133.029	158.9													1.49439e+06	1.44292e+06	1.61541e+06	1.81088e+06	1.72986e+06	1.23575e+06	1.78809e+06	3.07299e+06	3.62303e+06	3.2294e+06	3.02457e+06	3.64227e+06	2.58021e+06	2.31158e+06	1.69964e+06	1.83564e+06	1.1331e+06	1.42817e+06	2.12799e+06
M133T233		133.048	232.6													244779	205223	471995	562087	546403	147955	217999	594220	261640	764587	593318	170575	249530	415213	187165	168973	289476	187958	235797
M133T237		133.101	237.4													469784	338909	780376	768017	358472	535582	720555	398153	682862	462964	472714	471228	323720	478004	410907	335638	486094	337239	471391
M133T298		133.103	298.1													5.97473e+06	4.70725e+06	2.21811e+06	7.21483e+06	4.424e+06	6.14839e+06	3.86687e+06	3.0387e+06	4.9835e+06	3.9899e+06	4.67013e+06	2.65988e+06	3.13949e+06	6.86173e+06	1.4286e+07	2.39014e+06	7.73572e+06	8.25234e+06	7.93005e+06
M133T362		133.103	362.2													5.20425e+06	2.65576e+06	4.50333e+06	3.18295e+06	2.63528e+06	4.95516e+06	4.29198e+06	2.95223e+06	2.0626e+06	1.80823e+06	1.64183e+06	1.63332e+06	1.59083e+06	6.88984e+06	3.08788e+06	3.88864e+06	2.49257e+06	7.48096e+06	2.2284e+06
M133T380		133.102	379.6													3.43047e+06	5.35027e+06	2.97126e+06	5.60356e+06	5.83075e+06	6.31117e+06	5.41287e+06	5.20446e+06	5.0061e+06	1.44466e+06	3.12469e+06	4.67399e+06	2.31291e+06	3.51913e+06	3.2984e+06	2.86886e+06	2.90469e+06	3.18636e+06	2.40819e+06
M133T413		133.102	412.6													1.41489e+06	1.34548e+06	1.62548e+06	2.41352e+06	1.85728e+06	1.7049e+06	1.59542e+06	4.69963e+06	4.86832e+06	2.76996e+06	2.6561e+06	3.13858e+06	3.95917e+06	5.97084e+06	4.84662e+06	4.41381e+06	3.6593e+06	7.5513e+06	4.72347e+06
M133T44	Ornithine	133.097	44.4	132.09	1.32234	C5H12N2O2	[M+H]+	Carboxylic acids and derivatives	Amino acids, peptides, and analogues	C00077	Membrane transport; Metabolism of other amino acids; Biosynthesis of other secondary metabolites; Amino acid metabolism; Chemical structure transformation maps; Global and overview maps	3184-13-2/70-26-8	HMDB0000214	BioDeepDB	2	9.56191e+06	6.03691e+06	9.54941e+06	8.42843e+06	9.61992e+06	8.6506e+06	1.37753e+07	95125.7	251224	342590	3.00095e+06	4.3286e+06	96522.8	7.30269e+06	7.14891e+06	1.48024e+07	9.42121e+06	4.98698e+06	9.70148e+06
M133T448		133.102	448.3													1.34493e+06	1.71817e+06	2.03003e+06	1.92226e+06	1.89002e+06	1.49967e+06	1.92713e+06	1.73574e+06	1.93127e+06	1.29387e+06	1.54423e+06	1.17101e+06	1.56106e+06	2.27742e+06	1.79737e+06	1.68411e+06	1.73889e+06	1.77686e+06	2.37237e+06
M133T50	L-Asparagine	133.061	50.3	132.054	1.68344	C4H8N2O3	[M+H]+	Carboxylic acids and derivatives	Amino acids, peptides, and analogues	C00152	Cancer: overview; Metabolism of other amino acids; Digestive system; Translation; Amino acid metabolism; Chemical structure transformation maps; Global and overview maps	2058-58-4	HMDB0033780	BioDeepDB	2	4.15512e+08	6.19468e+08	1.34385e+09	1.62953e+09	6.78573e+08	1.47099e+09	1.625e+09	1.7645e+09	2.39977e+09	1.56449e+09	1.70745e+09	2.09563e+09	2.3614e+09	8.12433e+08	7.55963e+08	6.71361e+08	6.30946e+08	6.8921e+08	1.01569e+09
M133T519		133.101	518.7													1.67144e+06	1.97483e+06	1.95731e+06	1.86992e+06	1.72769e+06	1.806e+06	2.21775e+06	1.20813e+06	1.34682e+06	561967	1.08689e+06	1.14994e+06	931408	1.11429e+06	1.38352e+06	1.10994e+06	1.12055e+06	1.05109e+06	1.41095e+06
M133T532		133.102	532													1.40013e+06	1.56366e+06	1.74633e+06	1.68244e+06	1.60829e+06	1.50504e+06	1.70922e+06	1.60008e+06	1.66431e+06	1.09687e+06	1.48718e+06	1.1542e+06	1.45827e+06	2.10958e+06	1.80897e+06	1.71163e+06	1.87861e+06	1.81321e+06	2.14968e+06
M133T56	5,6-Dihydro-5-fluorouracil	133.031	56.2	132.034	4.21081	C4H5FN2O2	[M+H]+	Diazines	Pyrimidines and pyrimidine derivatives	C16630	Xenobiotics biodegradation and metabolism	696-06-0	HMDB0060402	BioDeepDB	2	5.60243e+08	5.28341e+08	7.0393e+08	7.23128e+08	7.03691e+08	5.27766e+08	6.94446e+08	7.68989e+08	8.99739e+08	6.4884e+08	4.8886e+08	5.35272e+08	5.54341e+08	4.59791e+08	3.62238e+08	3.57154e+08	3.59651e+08	4.07778e+08	5.11207e+08
M133T64		133.061	63.6													2.88734e+08	2.76181e+08	2.98269e+08	2.56248e+08	6.23903e+08	2.32635e+08	2.97887e+08	2.20513e+08	2.33071e+08	1.58918e+08	2.33523e+08	2.22657e+08	1.88672e+08	2.24501e+08	1.83843e+08	1.46111e+08	1.58344e+08	1.50113e+08	1.71236e+08
M133T74		133.105	74.2													2.03115e+09	7.88793e+08	1.64656e+09	2.73621e+09	1.97132e+09	3.01712e+09	1.3338e+09	2.17263e+09	1.02558e+09	7.44007e+08	1.34451e+09	1.94781e+09	1.3271e+09	2.7651e+09	6.68816e+08	1.28006e+09	8.81264e+08	1.24463e+09	9.36269e+08
M133T79		133.061	79.3													2.23228e+07	1.97434e+08	2.17582e+08	2.65679e+07	2.49803e+08	2.02926e+07	2.02086e+07	1.83432e+08	3.55176e+07	1.26374e+08	2.59061e+07	4.82854e+07	3.78724e+07	6.28489e+07	3.4614e+07	5.15987e+07	3.61354e+07	2.03149e+08	2.63161e+07
M134T171		134.06	171.3													879503	992198	905735	955147	229528	825898	798529	294488	391318	312728	269867	806643	207446	1.14437e+06	1.94918e+06	479005	976100	2.17456e+06	423220
M134T264		133.538	264.1													408482	299416	375437	392980	521919	387065	514080	562658	667942	481855	358650	395013	418263	342908	266336	262856	264921	299976	378745
M134T362		134.104	362.1													446236	400782	400723	346283	374573	483009	374360	238321	264585	190820	328706	348090	271557	245851	237506	230938	218070	237468	225819
M134T41		134.045	41.3													1.21582e+07	1.45187e+07	1.23608e+07	1.25667e+07	1.17e+07	1.08357e+07	1.4824e+07	1.47184e+07	1.98118e+07	3.111e+07	1.77542e+07	1.24018e+07	1.43681e+07	1.09177e+07	1.4328e+07	9.76761e+06	2.56424e+06	2.62754e+06	2.84329e+06
M134T50		134.064	50.3													3.64751e+07	3.28085e+07	3.43187e+07	3.45215e+07	2.1405e+07	3.27813e+07	4.50918e+07	4.3244e+07	4.113e+07	2.5362e+07	1.02659e+08	3.85525e+07	2.63527e+07	1.42147e+08	1.31298e+08	1.29576e+08	8.37686e+07	1.67675e+08	5.44359e+07
M134T51_1		134.044	50.8													1.0528e+08	7.12265e+07	8.82123e+07	5.01333e+07	1.21085e+08	1.06073e+08	2.16745e+08	1.35323e+08	1.39221e+08	8.51755e+07	7.0496e+07	2.03196e+08	1.64681e+08	6.07946e+07	6.31613e+07	6.60548e+07	5.57018e+07	3.92407e+07	1.27079e+07
M134T51_2	Isochavicol	134.081	51.4	134.073	1.56677	C9H10O	[M]+			C20464	Biosynthesis of other secondary metabolites	20649-39-2 539-12-8		BioDeepDB	2	2.63494e+07	3.17129e+07	3.08101e+07	2.87788e+07	2.57641e+07	2.72497e+07	3.31932e+07	1.75705e+07	2.06872e+07	8.12119e+06	1.65911e+07	1.79993e+07	1.34513e+07	1.71683e+07	2.1026e+07	1.72793e+07	1.7018e+07	1.57393e+07	2.14513e+07
M134T56		134.032	56.4													1.15968e+07	8.15175e+07	1.23788e+07	2.22279e+07	2.41787e+07	1.61192e+07	2.77642e+07	1.53862e+07	9.79627e+06	1.64553e+07	7.29234e+06	9.59316e+06	1.27583e+07	1.31438e+07	9.54577e+06	1.04052e+07	7.29861e+06	3.00606e+07	9.95313e+06
M134T74		134.106	74.4													9.14933e+07	9.04381e+07	6.94608e+07	1.02217e+08	8.54443e+07	8.11295e+07	7.74488e+07	4.53209e+07	5.42337e+07	3.36395e+07	5.98031e+07	6.36064e+07	5.76244e+07	7.14397e+07	5.56228e+07	5.1197e+07	4.26095e+07	5.46428e+07	4.60776e+07
M135T177		134.528	176.5													604819	925943	521619	705822	144406	277401	141743	339366	291509	258548	287989	230805	479711	974160	374814	507307	170392	478096	757697
M135T230		135.044	230.1													764417	202094	825507	1.27035e+06	1.4691e+06	677557	1.45915e+06	905467	847239	1.27464e+06	1.21274e+06	1.01129e+06	979750	2.98979e+06	1.57652e+06	2.23056e+06	1.96836e+06	2.05886e+06	1.26661e+06
M135T257		135.117	256.8													2.86712e+06	2.32065e+06	2.84577e+06	1.78929e+06	513673	3.1579e+06	2.10844e+06	1.03384e+06	1.65383e+06	138962	1.31391e+06	1.38023e+06	305223	302331	408292	399574	1.31732e+06	1.50757e+06	241645
M135T264_1		134.555	264.1													2.25037e+06	1.94183e+06	2.09391e+06	2.95407e+06	2.81544e+06	1.57235e+06	2.9651e+06	2.18503e+06	3.68959e+06	2.8242e+06	2.15043e+06	2.29256e+06	2.28815e+06	1.87803e+06	1.4828e+06	1.09623e+06	1.40603e+06	1.63666e+06	2.03803e+06
M135T273		135.08	272.7													990818	736499	820393	655338	804239	858886	679593	45627.1	409741	61397.1	14512	514068	363075	457269	794385	386471	541785	576491	704599
M135T276	Perillyl alcohol	135.117	276.1	152.12	5.18071	C10H16O	[M+H-H2O]+	Prenol lipids	Monoterpenoids	C02452	Global and overview maps; Metabolism of terpenoids and polyketides	536-59-4/18457-55-1	HMDB0003634	BioDeepDB	2	8.36979e+06	9.29938e+06	9.18068e+06	8.48076e+06	7.69972e+06	9.60236e+06	1.05037e+07	5.46013e+06	5.5571e+06	372467	5.22872e+06	5.12932e+06	805834	5.72436e+06	6.46298e+06	5.70389e+06	5.70646e+06	4.42308e+06	6.49804e+06
M135T305		135.117	304.8													766063	4.87191e+06	1.51786e+06	2.20283e+06	860584	688155	623748	2.16641e+06	2.64662e+06	2.33688e+06	2.18053e+06	2.36624e+06	2.69694e+06	2.19605e+06	1.65359e+06	502110	1.62649e+06	2.14817e+06	1.57929e+06
M135T318		134.546	317.7													429105	2.13947e+06	2.49154e+06	2.31183e+06	272193	1.93034e+06	2.28297e+06	2.13612e+06	2.23978e+06	542976	1.98829e+06	602869	687653	2.97691e+06	2.77734e+06	2.37921e+06	2.76618e+06	2.71815e+06	3.29871e+06
M135T362		135.117	362.1													2.80389e+06	1.93689e+06	1.32484e+06	2.74496e+06	2.85154e+06	478495	2.3744e+06	689201	1.70042e+06	1.17866e+06	221226	1.89388e+06	1.33949e+06	1.92974e+06	1.87538e+06	1.85411e+06	1.61545e+06	307301	1.22219e+06
M135T380		135.117	379.6													2.80413e+06	1.14196e+06	1.63053e+06	2.04328e+06	3.12951e+06	3.16357e+06	1.94587e+06	278632	1.24121e+06	606636	544470	1.0846e+06	493788	971507	733152	867031	588269	1.62414e+06	638135
M135T385		135.08	385.5													1.75806e+06	3.54115e+06	2.76416e+06	9.46483e+06	3.68642e+06	5.33598e+06	1.84628e+06	933363	912319	751879	1.13544e+06	7.19572e+06	833669	3.75398e+06	764688	894421	676944	1.72305e+06	774986
M135T413	Chavicol	135.08	412.7	134.073	1.01809	C9H10O	[M+H]+	Phenols	1-hydroxy-2-unsubstituted benzenoids	C16930	Biosynthesis of other secondary metabolites	501-92-8	HMDB0034107	BioDeepDB	2	5.3951e+06	2.3548e+06	2.53335e+06	2.48427e+06	6.19748e+06	3.23811e+06	3.57872e+06	3.08784e+06	3.27412e+06	6.61471e+06	7.39202e+06	1.96219e+06	2.2636e+06	3.8646e+06	3.38847e+06	2.6336e+06	3.7724e+06	4.52207e+06	3.12e+06
M135T465		135.08	464.7													3.88851e+06	7.13262e+06	1.99364e+06	2.37488e+06	4.05329e+06	3.61184e+06	5.22025e+06	2.02886e+06	1.77868e+06	1.9928e+06	301621	3.52163e+06	1.25222e+06	93471.5	69343.9	85463	112856	74360.6	67741
M135T469		135.117	468.6													2.6384e+06	3.10649e+06	3.65915e+06	4.23083e+06	6.15027e+06	5.57869e+06	4.12875e+06	1.5831e+06	2.02679e+06	1.97707e+06	1.86822e+06	3.59508e+06	1.97625e+06	3.80258e+06	3.35374e+06	3.93172e+06	3.05263e+06	2.32045e+06	2.23778e+06
M135T481		135.08	481.2													1.58353e+06	1.35223e+06	1.44866e+06	1.86307e+06	2.42179e+06	2.84743e+06	1.85867e+06	1.50567e+06	1.11075e+06	1.22502e+06	2.13386e+06	1.52009e+06	1.08673e+06	374994	947257	958282	659382	854149	806789
M135T50		135.065	50.3													1.10331e+07	4.85927e+06	8.19362e+06	5.32425e+06	1.91063e+07	4.44556e+06	5.05556e+06	9.60032e+06	3.4603e+06	8.57886e+06	4.99431e+06	1.59639e+07	6.40782e+06	4.79491e+06	1.75764e+06	6.03504e+06	7.5851e+06	5.10366e+06	5.06671e+06
M135T51		135.048	50.9													6.65241e+06	3.78657e+06	5.04222e+06	5.65484e+06	5.76245e+06	5.41905e+06	3.85733e+06	920900	2.5062e+06	885101	795667	3.76241e+06	2.03469e+06	2.92474e+06	2.74973e+06	2.77688e+06	6957.26	2.06721e+06	2.47243e+06
M135T519		135.117	519.2													1.39877e+06	1.18288e+06	1.27411e+06	1.18344e+06	1.22219e+06	2.82454e+06	1.06591e+06	454887	601743	482301	521360	1.16353e+06	447863	789353	652350	712186	433706	674463	570985
M135T527		135.117	527.3													5.88083e+06	5.56383e+06	4.83146e+06	6.82367e+06	4.63324e+06	7.30351e+06	6.79733e+06	3.59581e+06	4.90394e+06	3.54304e+06	2.42593e+06	6.21979e+06	5.12696e+06	3.80815e+06	4.7629e+06	767982	3.39653e+06	4.70151e+06	3.36204e+06
M135T56		135.027	56.3													3.40607e+07	4.22224e+07	3.26743e+07	3.53376e+07	4.20143e+07	2.12352e+07	2.38844e+07	3.06077e+07	3.89501e+07	3.50657e+07	4.43093e+07	3.91648e+07	3.77789e+07	1.53476e+07	4.56438e+06	1.69007e+07	2.07866e+07	1.53634e+07	2.86364e+07
M135T560		135.08	559.7													363912	208672	249414	243484	268847	206912	423683	550364	305943	259615	1.05531e+06	304046	294970	378493	163872	218411	35597.3	205678	34335
M135T73		135.027	72.9													1.17323e+07	2.82793e+07	2.71482e+07	1.29829e+07	2.08274e+06	1.35061e+07	4.70543e+07	3.97408e+07	4.36171e+07	3.55947e+07	3.35128e+07	2.09773e+07	3.01904e+07	8.99071e+06	919877	8.99665e+06	392990	1.26063e+06	389723
M136T213		135.536	213.2													743085	938133	1.18665e+06	1.08655e+06	1.13548e+06	809383	1.06873e+06	987390	1.00355e+06	717779	876415	703825	842979	1.30239e+06	1.01885e+06	962191	925839	948361	1.28505e+06
M136T233		135.531	232.7													928833	580767	1.07334e+06	781372	1.18096e+06	901257	718109	486106	1.20402e+06	584514	1.35334e+06	2.77173e+06	1.11747e+06	1.5565e+06	1.44085e+06	1.68863e+06	2.47766e+06	1.32997e+06	470558
M136T276		136.12	276.1													1.08758e+06	1.31254e+06	1.00547e+06	1.11627e+06	1.08783e+06	222112	684359	696449	744507	675504	921058	706075	885335	1.12488e+06	867887	722743	724552	563362	612621
M136T315		136.076	315.2													635870	658789	2.04701e+06	2.23953e+06	747255	3.25178e+06	3.68786e+06	2.22729e+06	3.55386e+06	3.27738e+06	561478	3.16158e+06	3.84067e+06	3.25809e+06	3.36076e+06	3.21887e+06	3.04399e+06	4.76186e+06	4.05849e+06
M136T326		136.076	326.1													1.30093e+06	3.33122e+06	1.83515e+06	2.88093e+06	2.18631e+06	1.68004e+06	2.46225e+06	2.88019e+06	3.66904e+06	3.54642e+06	3.27363e+06	3.05052e+06	2.241e+06	2.871e+06	2.54253e+06	3.0971e+06	2.29177e+06	2.72413e+06	1.1217e+06
M136T347		135.554	347.4													3.33968e+06	3.50919e+06	3.94326e+06	3.74885e+06	4.11375e+06	3.42991e+06	3.85592e+06	3.69918e+06	3.61507e+06	2.68891e+06	3.25312e+06	2.39412e+06	3.17087e+06	5.11936e+06	4.02378e+06	3.7345e+06	4.46976e+06	4.03562e+06	5.17436e+06
M136T368		136.021	368.5													1.22401e+06	1.18216e+06	1.60357e+06	1.37335e+06	1.43453e+06	988162	663846	539021	870721	526373	1.18605e+06	800953	904363	421728	485220	312801	446073	383829	399737
M136T516		136.048	516.3													2.35253e+06	4.32103e+06	1.27529e+06	1.21109e+06	2.44261e+06	2.07021e+06	3.13293e+06	673718	567110	955667	622692	1.98537e+06	559849	807966	794797	737630	828560	704036	682299
M136T55		136.075	55.3													1.73255e+08	2.20876e+08	1.42264e+08	1.83988e+08	2.08429e+08	1.28678e+08	9.23475e+07	9.89497e+07	9.85539e+07	9.56593e+07	1.3388e+08	1.1135e+08	1.28044e+08	1.53101e+08	8.97084e+07	8.78153e+07	6.50658e+07	6.17144e+07	6.23925e+07
M136T64		136.061	63.7													1.48191e+08	8.38393e+07	8.70921e+07	9.79096e+07	1.74201e+08	1.19475e+08	6.80109e+07	2.32869e+07	5.54304e+07	2.01061e+07	1.89534e+07	8.60755e+07	3.89355e+07	3.96185e+07	6.4055e+07	5.59589e+07	5.11991e+07	4.15651e+07	5.69001e+07
M136T656		136.048	655.6													4.84508e+06	476050	4.62454e+06	5.43399e+06	3.39272e+06	3.56649e+06	3.50384e+06	3.62902e+06	6.82845e+06	2.86e+06	4.98394e+06	4.50187e+06	5.83001e+06	965386	1.24144e+06	2.10541e+06	1.38038e+06	363239	3.47143e+06
M136T73	p-Octopamine	136.075	73	153.079	27.4407	C8H11NO2	[M+H-H2O]+	Phenols	1-hydroxy-2-unsubstituted benzenoids	C04227	Signaling molecules and interaction	104-14-3	HMDB0004825	BioDeepDB	2	5.01142e+07	1.36301e+08	1.19653e+08	1.19322e+08	1.22467e+08	7.58796e+07	1.93805e+08	2.29054e+08	3.86746e+08	4.04457e+08	1.60611e+08	1.72167e+08	1.51816e+08	1.52311e+08	1.40206e+08	1.33244e+08	7.66852e+07	1.48537e+08	2.26399e+08
M136T84		136.052	83.6													756991	594726	479119	513754	696558	808782	537730	645295	709688	555307	763259	792440	704981	595679	676499	479156	790674	581177	815393
M137T108		136.525	107.7													611427	1.47762e+06	1.29501e+06	1.24521e+06	1.20998e+06	962491	2.12266e+06	2.66698e+06	3.12915e+06	2.88497e+06	1.88416e+06	1.73011e+06	1.92514e+06	1.64386e+06	1.61865e+06	1.37524e+06	982092	1.78772e+06	2.54099e+06
M137T133		137.06	133.4													1.9925e+06	3.44628e+06	2.03054e+06	2.71563e+06	2.62418e+06	1.68916e+06	1.62204e+06	2.43544e+06	2.47632e+06	2.89372e+06	457326	3.42457e+06	956806	1.74567e+06	1.41128e+06	2.10578e+06	1.11601e+06	906039	259670
M137T158		137.061	158.4													5.37986e+06	2.31474e+06	2.55696e+06	2.98351e+06	4.76641e+06	3.56182e+06	1.75598e+06	80144	877067	73228.4	56837.4	2.02235e+06	838560	1.20197e+06	1.59451e+06	1.24911e+06	1.09409e+06	734861	3.17588e+06
M137T170		137.06	170.2													779746	709949	735691	715929	687803	784725	615301	674919	647614	142417	654322	711156	767454	728601	791976	770252	747811	710575	729623
M137T194		137.015	193.7													1.86614e+06	2.3089e+06	1.62167e+06	1.11555e+06	1.62099e+06	2.15061e+06	1.05698e+06	1.16723e+06	274420	1.12805e+06	1.31242e+06	1.74336e+06	1.21518e+06	3.8955e+06	6.50746e+06	5.5547e+06	6.341e+06	3.65592e+06	7.44595e+06
M137T202		137.06	201.7													1.28514e+06	1.6586e+06	2.10394e+06	1.58653e+06	1.44822e+06	1.796e+06	2.7932e+06	2.11115e+06	2.27146e+06	8.55635e+06	1.78127e+06	1.59561e+06	1.46788e+06	328891	318240	332876	327747	329474	331493
M137T362		137.096	362.3													621847	869436	708816	847989	782437	423436	1.25655e+06	1.32311e+06	2.54339e+06	2.59959e+06	934681	1.0383e+06	592736	720315	906002	489940	302098	713171	1.26322e+06
M137T379		137.096	379.3													1.95934e+07	1.3402e+07	1.49398e+07	2.03928e+07	1.45981e+07	1.19214e+07	1.38203e+07	4.53302e+06	8.43136e+06	1.27555e+06	3.3195e+06	1.46629e+07	1.961e+06	7.57555e+06	7.89952e+06	8.20929e+06	6.46445e+06	1.73059e+06	6.14448e+06
M137T387		137.096	387.4													183109	1.76992e+06	872526	188346	1.00482e+06	137452	606367	1.32152e+06	1.39737e+06	1.08673e+06	542951	1.34851e+06	1.60203e+06	594461	1.32642e+06	1.23175e+06	1.16219e+06	749075	1.79571e+06
M137T403		137.096	403.3													1.03537e+07	7.03571e+06	5.39468e+06	6.69945e+06	7.74729e+06	6.09584e+06	6.35053e+06	2.41648e+06	5.84638e+06	3.11988e+06	1.17026e+06	7.38099e+06	4.36278e+06	2.94839e+06	3.37777e+06	3.15162e+06	2.80836e+06	2.95442e+06	3.0056e+06
M137T416		137.096	415.8													6.38896e+06	8.17119e+06	5.11888e+06	6.90235e+06	7.56761e+06	4.73144e+06	3.2468e+06	3.44886e+06	3.55547e+06	3.12294e+06	4.71957e+06	4.03501e+06	4.61663e+06	5.68943e+06	3.16523e+06	3.3135e+06	2.27969e+06	2.23473e+06	2.06664e+06
M137T449		137.096	449.5													2.0358e+06	1.31687e+06	1.50631e+06	9.89392e+06	1.02883e+07	8.64274e+06	1.92692e+07	879423	1.03136e+06	2.86669e+06	1.27859e+06	8.32123e+06	973752	6.78527e+06	5.30032e+06	1.25168e+06	4.08828e+06	8.51469e+06	4.77266e+06
M137T484		137.096	484.3													7.29661e+06	5.27986e+06	1.59397e+06	1.96758e+06	7.39151e+06	1.62773e+06	2.08078e+06	2.63594e+07	2.03097e+07	2.18206e+07	3.13895e+07	1.66611e+07	2.68373e+07	4.11314e+06	882245	4.71262e+06	896749	5.62225e+06	2.96757e+06
M137T499		137.096	498.6													9.00609e+06	1.37978e+07	6.58417e+06	1.1553e+07	6.04396e+06	1.07783e+07	1.01793e+07	9.22271e+06	4.23633e+06	6.501e+06	8.59574e+06	1.05197e+07	1.27455e+07	8.1915e+06	6.21884e+06	9.76897e+06	5.64528e+06	9.92805e+06	8.49656e+06
M137T516		137.132	516.1													1.20183e+06	1.13401e+06	842555	1.07573e+06	938871	726727	889401	631024	1.07305e+06	768207	316495	1.4433e+06	1.08362e+06	763323	993290	1.08981e+06	1.16993e+06	685735	1.0532e+06
M137T53		137.065	53.1													2.03072e+07	3.92255e+07	2.79506e+07	7.07087e+06	2.78445e+07	7.38518e+06	3.48139e+07	8.45988e+07	7.39421e+07	5.22078e+07	5.19777e+07	4.54114e+07	4.41425e+07	2.76022e+07	1.94265e+07	2.66748e+07	1.76067e+07	1.82663e+07	4.33401e+06
M137T55		137.079	55.3													4.32175e+06	1.51327e+07	4.4075e+06	6.09271e+06	5.55027e+06	4.80714e+06	2.0898e+07	2.07097e+07	1.28295e+07	1.52547e+07	3.39529e+07	5.51554e+06	1.09033e+07	2.64998e+07	2.29213e+07	2.37925e+07	1.74006e+07	2.7562e+07	1.28835e+07
M137T583		137.096	582.6													1.19159e+07	8.86071e+06	9.04599e+06	1.18388e+07	1.2578e+07	1.23433e+07	1.04628e+07	4.88805e+06	8.65802e+06	5.64729e+06	5.67309e+06	1.64443e+07	7.27847e+06	7.85062e+06	6.96827e+06	6.56937e+06	4.92287e+06	6.25082e+06	6.73048e+06
M137T62		136.507	61.9													1.15605e+06	1.53369e+06	2.23491e+06	3.07666e+06	2.37643e+06	1.77624e+06	2.44841e+06	2.16346e+06	2.31631e+06	2.48745e+06	2.36635e+06	2.39955e+06	1.7981e+06	2.09354e+06	2.14848e+06	2.37536e+06	2.14376e+06	2.31694e+06	1.84281e+06
M137T649		137.096	648.8													1.8564e+06	1.43545e+06	1.46965e+06	2.07087e+06	2.05347e+06	1.04449e+06	1.62009e+06	853801	1.69042e+06	1.09858e+06	628907	3.46057e+06	1.71529e+06	990916	932450	986525	928732	653290	869370
M137T73		137.079	73													1.60669e+07	1.00391e+07	1.93713e+07	3.24165e+07	2.40425e+07	2.47845e+07	1.82216e+07	8.66934e+06	1.07701e+07	9.48266e+06	1.77629e+07	3.06322e+07	1.1947e+07	8.78197e+06	4.01729e+06	4.76976e+06	3.06233e+06	5.4523e+06	4.5167e+06
M138T112_2		138.055	111.7													5.27544e+06	4.23502e+06	3.66796e+06	4.61779e+06	4.62675e+06	958113	3.79203e+06	1.17989e+07	7.14176e+06	1.5545e+07	6.30044e+06	8.87937e+06	5.98912e+06	4.70476e+06	3.76732e+06	4.53444e+06	3.64023e+06	6.04457e+06	4.01936e+06
M138T130		138.091	129.8													1.43755e+06	1.25985e+06	2.004e+06	5.03652e+06	2.38964e+06	2.30469e+06	2.6006e+06	840537	1.01053e+06	335281	1.77775e+06	3.97507e+06	1.26174e+06	714396	366108	350645	366002	496274	402813
M138T227	Trigonelline	138.055	226.6	137.048	0.935191	C7H7NO2	[M+H]+			C01004	Metabolism of cofactors and vitamins	535-83-1	HMDB0000875	BioDeepDB	2	3.45717e+06	4.20332e+06	3.22202e+06	5.78173e+06	763766	4.58162e+06	4.55004e+06	419254	766130	421236	596385	2.39392e+06	667042	1.12499e+07	1.3092e+06	1.77065e+06	1.25804e+06	7.7516e+06	1.2301e+07
M138T307		138.099	307.2													765776	604092	568509	530628	949749	366658	734992	427560	966364	534535	221460	1.66707e+06	909651	415329	379192	367860	459139	232658	405454
M138T35		137.987	34.9													6.53808e+06	1.12587e+07	6.7623e+06	8.47253e+06	7.64755e+06	5.18081e+06	1.08706e+07	1.7135e+06	3.74011e+06	441799	297798	5.24955e+06	3.65618e+06	5.83018e+06	9.05995e+06	8.36285e+06	5.96595e+06	5.65723e+06	4.89487e+06
M138T468		138.099	467.5													1.09587e+06	1.90508e+06	2.01089e+06	927886	1.85554e+06	1.11022e+06	1.82143e+06	988671	952641	1.01368e+06	1.8348e+06	1.86989e+06	1.87372e+06	1.80416e+06	1.79687e+06	1.36642e+06	1.15047e+06	2.10069e+06	1.28913e+06
M138T52	p-Aminobenzoic acid	138.054	51.6	137.048	1.80027	C7H7NO2	[M+H]+	Benzene and substituted derivatives	Benzoic acids and derivatives	C00568	Chemical structure transformation maps; Metabolism of cofactors and vitamins; Xenobiotics biodegradation and metabolism; Global and overview maps	150-13-0 / 2906-28-7	HMDB0001392	BioDeepDB	2	2.88876e+08	7.67681e+08	6.56995e+08	5.91416e+08	4.87686e+08	4.04128e+08	1.05941e+09	1.27393e+09	1.64162e+09	1.39485e+09	8.96699e+08	8.49206e+08	9.36952e+08	7.49207e+08	8.28196e+08	6.50653e+08	4.47393e+08	8.31245e+08	1.19132e+09
M139T215		139.039	215.1													1.50337e+07	1.47618e+07	3.35487e+07	5.60609e+07	8.49919e+07	4.11446e+07	4.66478e+07	2.60758e+07	5.51301e+07	1.35769e+07	8.48317e+07	5.07798e+07	6.02423e+07	3.54897e+07	3.80517e+07	4.29491e+07	4.52758e+07	3.81836e+07	1.60985e+07
M139T328		139.018	328.1													5.13035e+06	4.84414e+06	5.37247e+06	2.96209e+06	3.5276e+06	2.67734e+06	5.07196e+06	3.44035e+06	4.72089e+06	6.06926e+06	6.41605e+06	6.95287e+06	5.49292e+06	3.44844e+06	3.34096e+06	3.66744e+06	2.83875e+06	4.96435e+06	3.52562e+06
M139T35		138.986	34.7													1.001e+06	648079	641890	947858	836529	642283	379518	892697	2.74601e+06	3.61806e+06	1.60195e+06	1.76404e+06	1.94953e+06	222689	329837	203992	167904	276929	105746
M139T395		139.112	394.8													8.67454e+06	3.46309e+06	3.27004e+06	4.82886e+06	6.16298e+06	9.54292e+06	3.95406e+06	803435	840235	783763	872161	3.77712e+06	784095	3.0013e+06	2.24188e+06	4.29472e+06	1.54721e+06	716961	1.94281e+06
M139T403		139.112	402.6													2.78154e+07	2.61016e+06	3.68521e+06	3.41982e+07	4.79309e+07	4.23271e+07	1.41787e+07	1.64256e+06	1.86422e+06	1.62962e+06	5.62187e+06	2.24207e+07	1.68585e+06	1.38752e+07	1.30176e+07	2.21552e+07	8.5471e+06	1.32444e+07	1.29976e+07
M139T41		138.519	40.5													953091	1.37863e+06	986784	1.4901e+06	1.40722e+06	839948	1.07508e+06	1.25923e+06	1.28643e+06	950078	1.559e+06	851887	933729	982701	622959	496149	580307	472394	851107
M139T465		139.075	465													523307	2.21032e+06	4.35114e+06	2.10413e+06	487382	295103	1.71409e+06	518182	1.03229e+06	629513	649557	1.24057e+06	758792	1.16503e+06	836907	851890	600725	883597	695973
M139T478		139.112	477.7													1.088e+07	1.04027e+07	7.3293e+06	8.55824e+06	7.83536e+06	8.04222e+06	1.01402e+07	1.86722e+06	2.60102e+06	1.1848e+06	1.9145e+06	3.49253e+06	1.7524e+06	2.0844e+06	2.46077e+06	628504	2.4757e+06	2.06387e+06	516417
M139T52		139.058	51.6													1.23233e+08	7.82728e+07	7.00556e+07	8.13796e+07	1.08057e+08	9.9449e+07	7.09378e+07	2.09949e+07	4.27515e+07	1.29724e+07	9.41831e+06	7.33453e+07	3.60846e+07	4.38295e+07	5.0212e+07	5.10615e+07	4.27445e+07	4.10856e+07	4.65635e+07
M139T520		139.112	519.8													3.81076e+06	5.63507e+06	4.03669e+06	5.85481e+06	5.55743e+06	3.40298e+06	4.3889e+06	5.22326e+06	5.24333e+06	3.63593e+06	6.3295e+06	3.47794e+06	3.95958e+06	4.00471e+06	2.43731e+06	2.01176e+06	2.35782e+06	1.89579e+06	3.24703e+06
M139T558		139.112	557.6													1.35253e+07	7.82563e+06	5.58644e+06	2.2954e+07	1.22684e+07	2.52541e+07	1.23471e+07	3.72426e+06	4.04451e+06	3.73115e+06	4.06696e+06	5.04448e+06	3.41111e+06	4.43567e+06	3.32386e+06	3.90097e+06	2.52949e+06	3.82327e+06	3.17726e+06
M139T582		138.995	581.8													6.96157e+06	7.10559e+06	5.9876e+06	7.65728e+06	5.64859e+06	5.47176e+06	5.62634e+06	5.33516e+06	7.36256e+06	7.65244e+06	7.91254e+06	7.69e+06	7.0996e+06	7.7164e+06	6.54525e+06	7.02937e+06	6.50276e+06	7.13205e+06	1.69213e+07
M139T87		138.594	87.3													877245	1.20709e+06	976222	1.39606e+06	1.3305e+06	2.06706e+06	1.23192e+06	957424	1.20167e+06	1.734e+06	728550	1.4062e+06	1.75006e+06	2.18398e+06	1.68905e+06	996091	1.17692e+06	915369	1.13904e+06
M140T117		139.982	117.2													6.23818e+07	2.71126e+07	3.67382e+07	3.7102e+07	5.63709e+07	3.7639e+07	2.01048e+07	5.3584e+06	1.5558e+07	5.50382e+06	4.87596e+06	2.35234e+07	5.70337e+06	1.5306e+07	1.58641e+07	5.72231e+06	1.50223e+07	5.07705e+06	5.31146e+06
M140T215		140.042	215.1													2.1475e+06	4.42214e+06	4.63661e+06	4.70585e+06	4.00613e+06	4.42247e+06	2.7134e+06	4.30444e+06	2.17315e+06	7.98816e+06	4.11293e+06	2.13052e+06	3.51334e+06	4.81586e+06	4.58936e+06	4.87292e+06	4.36945e+06	4.15044e+06	4.25133e+06
M140T254		139.52	253.9													550225	365261	331408	360424	347150	389327	483596	283921	401260	247874	178883	350463	314039	159357	414203	339931	301178	189857	366546
M140T287		140.063	286.9													487184	496876	510753	363817	341289	93801.5	675735	473069	477092	446846	456554	495828	397540	475591	457909	553882	629646	508934	505327
M140T308		140.054	308.5													3.66811e+06	1.50195e+06	957091	438608	1.53624e+06	2.13177e+06	342855	284655	295148	323972	294187	341458	316731	826039	908428	901239	700010	278917	850253
M140T35_1		139.963	34.9													2.67529e+06	1.68853e+06	1.62688e+06	2.56031e+06	2.19921e+06	1.62701e+06	969138	2.3272e+06	7.27921e+06	9.6696e+06	4.31247e+06	4.67853e+06	4.90608e+06	526321	888184	475584	407969	654908	243429
M140T35_2		139.981	35													1.15052e+07	3.26645e+07	1.94141e+07	1.74153e+07	1.51009e+07	1.44869e+07	2.22491e+07	2.52564e+07	2.28924e+07	3.65224e+06	1.82747e+07	1.59795e+07	1.17403e+07	2.12061e+06	1.89077e+06	1.08324e+07	1.08928e+06	1.90884e+06	1.07976e+06
M140T395		140.115	394.9													845295	1.36112e+06	1.17995e+06	950364	1.33168e+06	966910	1.30547e+06	1.02498e+06	1.32296e+06	1.56124e+06	1.18943e+06	1.00486e+06	1.14218e+06	359746	902784	324990	1.3821e+06	307425	1.41348e+06
M140T402		140.115	402.4													1.67931e+06	1.30436e+06	1.50132e+06	1.48092e+06	1.42721e+06	1.94475e+06	1.13724e+06	959430	995651	1.10583e+06	1.51061e+06	1.37798e+06	1.35472e+06	1.45285e+06	1.77146e+06	1.71907e+06	1.75791e+06	1.48133e+06	1.24547e+06
M140T42_2		140.055	41.9													3.245e+06	3.82935e+06	3.35398e+06	2.58728e+06	3.64691e+06	2.95118e+06	1.9645e+06	2.05766e+06	3.34805e+06	3.31949e+06	2.97218e+06	3.10908e+06	3.38348e+06	3.02706e+06	2.8658e+06	1.74489e+06	1.66337e+06	2.59062e+06	3.37229e+06
M140T52		140.059	51.7													1.04597e+06	3.81049e+06	4.64343e+06	3.62882e+06	3.41441e+06	736438	4.86991e+06	501804	1.73105e+06	678454	516197	1.93562e+06	533488	1.56934e+06	1.11467e+06	1.34993e+06	1.1706e+06	648581	1.36408e+06
M140T79	6-Hydroxynicotinic acid	140.034	79	139.027	0.542725	C6H5NO3	[M+H]+	Pyridines and derivatives	Pyridinecarboxylic acids and derivatives	C01020	Metabolism of cofactors and vitamins; Global and overview maps	5006-66-6	HMDB0002658	BioDeepDB	2	8.0038e+06	1.58624e+06	1.42905e+06	3.35732e+06	6.86708e+06	5.30398e+06	1.48366e+06	1.66072e+06	4.3873e+06	1.58338e+06	1.61593e+06	2.0053e+06	2.5237e+06	2.19052e+06	1.59879e+06	1.60022e+06	3.30129e+06	2.50505e+06	1.69701e+06
M140T85		139.531	85.2													3.524e+06	4.47788e+06	3.17795e+06	4.01938e+06	2.81801e+06	1.52231e+06	3.08042e+06	2.50675e+06	3.0545e+06	4.86087e+06	2.20009e+06	2.90463e+06	2.18315e+06	1.34891e+06	1.61907e+06	1.46592e+06	1.0748e+06	1.17671e+06	1.33634e+06
M141T111		141.044	110.7													950790	887077	1.00559e+06	870798	998981	877782	907355	976484	908062	940303	981900	872154	951216	981490	989141	994242	1.00347e+06	1.03652e+06	997323
M141T193		141.01	193.4													5.2118e+06	5.53557e+06	5.4283e+06	7.94615e+06	5.43307e+06	3.58514e+06	3.67236e+06	3.77632e+06	6.46654e+06	4.13308e+06	5.38808e+06	4.73991e+06	5.91241e+06	8.23237e+06	4.72968e+06	6.03404e+06	4.93211e+06	6.28281e+06	7.3767e+06
M141T248		141.044	248.3													3.55984e+06	3.11516e+06	3.95706e+06	3.70408e+06	4.47395e+06	3.41302e+06	3.97677e+06	2.79678e+06	2.37281e+06	1.82062e+06	3.18769e+06	2.98698e+06	2.77444e+06	2.41114e+06	2.43715e+06	1.84908e+06	2.02094e+06	2.21863e+06	2.03633e+06
M141T264		141.091	264.1													1.38924e+06	237733	256940	994799	931184	1.44533e+06	1.16358e+06	1.21122e+06	1.00822e+06	990478	1.00095e+06	87539.5	737095	2.34348e+06	2.37199e+06	2.09314e+06	1.98896e+06	920631	2.10765e+06
M141T276		141.037	276.1													2.10616e+06	2.08357e+06	1.56491e+06	1.75022e+06	2.00015e+06	1.40888e+06	1.84528e+06	1.71398e+06	2.61953e+06	2.3034e+06	2.05171e+06	2.05521e+06	2.43683e+06	2.09354e+06	2.22567e+06	2.08221e+06	1.36158e+06	1.64898e+06	5.39672e+06
M141T40		141.006	40.2													234505	144016	207396	908649	169790	193798	171047	1.06988e+06	1.90122e+06	3.91075e+06	2.05818e+06	3.8228e+06	2.71937e+06	560939	172810	236739	411582	337236	269980
M141T403		141.127	403.4													155805	153712	120972	427947	140703	177892	531559	2.11875e+06	388311	1.82616e+06	2.68906e+06	1.24959e+06	436474	113629	116627	149908	454286	376546	104812
M141T42		141.051	42.2													1.61649e+08	5.98388e+07	8.39464e+07	9.3977e+07	1.03667e+08	8.31961e+07	1.92591e+07	1.07377e+07	4.13124e+07	1.07893e+07	9.52859e+06	6.70266e+07	3.50974e+07	4.01464e+07	5.29484e+07	3.7099e+07	4.56843e+07	3.99246e+07	4.52718e+07
M141T527		141.091	527.2													607169	711409	524631	444379	1.00703e+06	536406	645264	806064	1.62329e+06	952250	610625	1.05745e+06	721238	911666	1.59648e+06	1.51374e+06	1.51904e+06	1.46774e+06	720698
M141T583		141.127	582.6													7.15955e+06	5.69429e+06	5.57272e+06	6.0221e+06	7.80712e+06	6.4196e+06	6.40372e+06	4.89104e+06	7.98147e+06	5.15835e+06	7.22315e+06	4.08027e+06	8.5096e+06	3.74491e+06	4.64092e+06	7.31803e+06	1.11292e+07	5.46075e+06	4.38431e+06
M142T111		142.06	110.6													2.20887e+06	2.80652e+06	2.69881e+06	2.00921e+06	1.94254e+06	2.47622e+06	2.78922e+06	2.08816e+06	2.239e+06	2.6163e+06	2.6955e+06	2.61905e+06	2.10811e+06	2.87003e+06	2.10128e+06	2.59535e+06	2.79503e+06	2.75226e+06	2.48817e+06
M142T145		142.034	145.3													5.09652e+06	2.33096e+06	4.85473e+06	6.00274e+06	7.39301e+06	8.19707e+06	3.18745e+06	47632.4	57535.4	1.27986e+06	257890	758198	93256.7	2.26665e+06	2.32555e+06	316212	311309	2.66989e+06	524977
M142T187	Indoleacetaldehyde	142.065	187.2	159.068	28.3955	C10H9NO	[M+H-H2O]+	Indoles and derivatives	Indoles	C00637	Amino acid metabolism; Global and overview maps	2591-98-2	HMDB0001190	BioDeepDB	2	1.01154e+07	7.48714e+06	3.83063e+06	3.25716e+06	2.83656e+06	9.28268e+06	8.8338e+06	1.463e+07	1.64068e+07	1.47606e+07	9.82913e+06	1.40833e+07	9.2336e+06	1.34282e+07	5.67504e+06	1.19213e+07	7.34746e+06	4.6939e+06	5.12001e+06
M142T248		141.546	248.2													281361	310858	306514	255648	263190	262448	338272	272598	278565	296473	281991	300995	273721	308663	293265	296245	301694	315168	303411
M142T273		142.122	272.7													1.22088e+06	5.63188e+06	4.93119e+06	1.17993e+06	4.17091e+06	1.55071e+06	3.92927e+06	1.81646e+07	1.61621e+07	7.51718e+06	5.26645e+06	3.62675e+06	4.5667e+06	1.42029e+07	2.90881e+07	9.3139e+06	1.43991e+07	1.15963e+07	2.92001e+07
M142T305		141.554	304.9													243930	398640	389627	191797	555727	466119	472659	123346	146442	135751	153700	292080	210175	406835	68214	286091	220077	68478.3	67917.6
M142T35		141.979	34.9													6.85294e+06	7.00629e+06	6.98063e+06	6.92808e+06	7.52788e+06	6.82046e+06	6.58253e+06	6.17785e+06	4.07222e+06	669967	6.24146e+06	5.53942e+06	6.11195e+06	4.37914e+06	3.32921e+06	3.84862e+06	3.24727e+06	3.07461e+06	3.82625e+06
M142T36	O-Phosphoethanolamine	141.958	36.2	141.019	8.30671	C2H8NO4P	[M+H]+	Organic phosphoric acids and derivatives	Phosphate esters	C00346	Lipid metabolism; Signal transduction; Global and overview maps; Drug resistance: antimicrobial	1071-23-4	HMDB0000224	BioDeepDB	2	3.8748e+07	4.43755e+07	2.89601e+07	4.18137e+07	3.60916e+07	2.23646e+07	3.83093e+07	2.53824e+07	3.93831e+07	3.21143e+07	1.21024e+07	5.58534e+07	3.70711e+07	2.54977e+07	3.69051e+07	4.16536e+07	4.22774e+07	2.08883e+07	4.33771e+07
M142T42_1		142.035	42.2													7.99255e+06	6.70441e+06	2.48094e+06	9.81586e+06	1.09016e+07	9.21115e+06	9.3298e+06	7.92256e+06	9.21639e+06	2.30149e+06	8.67083e+06	8.29294e+06	7.18913e+06	6.94513e+06	8.92715e+06	6.53004e+06	7.84203e+06	6.41514e+06	9.44989e+06
M142T50	Betonicine	142.086	49.7	159.089	27.6875	C7H13NO3	[M+H-H2O]+	Carboxylic acids and derivatives	Amino acids, peptides, and analogues	C08269		515-25-3	HMDB0029412	MoNA	2	4.09295e+07	3.1496e+07	2.63603e+07	2.11131e+07	3.20858e+07	4.72611e+07	3.55036e+07	2.55562e+07	2.15934e+07	1.916e+07	1.46351e+07	2.7615e+07	1.6886e+07	2.83997e+07	2.77191e+07	3.42286e+07	2.40598e+07	1.41801e+07	2.99656e+07
M142T53	Pelletierine	142.122	52.5	141.115	2.18325	C8H15NO	[M+H]+	Piperidines		C06182	Chemical structure transformation maps; Biosynthesis of other secondary metabolites; Global and overview maps	539-00-4 / 4396-01-4	HMDB0030325	BioDeepDB	2	4.67037e+07	7.74604e+07	6.10556e+07	7.06336e+07	2.96308e+07	5.49864e+07	3.31235e+07	9.30343e+07	3.60154e+07	2.37003e+07	6.53988e+07	4.67035e+07	2.8029e+07	1.05311e+08	3.47361e+07	1.08478e+08	1.05859e+08	1.02203e+08	2.74918e+07
M142T582		141.958	582													7.62973e+07	7.32705e+07	7.27249e+07	7.79707e+07	7.74199e+07	5.96013e+07	6.55638e+07	6.12026e+07	8.5332e+07	7.40388e+07	8.01936e+07	6.19714e+07	7.45137e+07	7.15558e+07	6.04549e+07	6.16543e+07	6.02116e+07	6.55828e+07	6.29391e+07
M142T621		141.959	621.3													9.16185e+06	1.20432e+07	1.71258e+07	1.87021e+07	1.80046e+07	8.77205e+06	9.76978e+06	1.0131e+07	1.07469e+07	1.51107e+07	1.22027e+07	1.43022e+07	1.33817e+07	6.91013e+06	5.30316e+06	3.16267e+07	6.12821e+06	3.06595e+07	1.17724e+07
M142T656		141.958	655.7													3.21796e+06	3.77332e+06	3.55872e+06	5.5295e+06	6.05876e+06	3.32701e+06	6.8165e+06	6.54352e+06	9.1259e+06	7.61522e+06	5.09524e+06	5.59248e+06	5.72739e+06	3.1837e+06	2.26611e+06	905335	2.1263e+06	2.88242e+06	1.38099e+06
M142T66		142.05	66.1													3.72621e+06	4.04724e+06	4.32344e+06	3.55129e+06	3.65797e+06	3.56072e+06	4.46247e+06	3.73778e+06	4.17588e+06	4.42352e+06	4.33144e+06	4.18708e+06	4.28084e+06	4.46808e+06	3.54907e+06	3.09782e+06	3.45539e+06	3.7521e+06	3.40779e+06
M142T75		142.049	74.9													9.41286e+06	6.43348e+06	1.18053e+07	7.11342e+06	1.38099e+07	8.65257e+06	6.44667e+06	7.02991e+06	4.97457e+06	8.64831e+06	9.05962e+06	1.68157e+06	1.16333e+07	8.24837e+06	9.80346e+06	1.2203e+07	1.21548e+07	8.87044e+06	4.7639e+06
M143T134		143.118	134.2													5.33885e+06	1.7705e+06	2.62166e+06	2.26033e+06	2.61327e+06	3.27144e+06	1.20507e+06	246019	927948	274177	356581	1.50347e+06	625294	1.32574e+06	1.80916e+06	1.12773e+06	870674	1.0372e+06	1.74174e+06
M143T168		142.976	168.2													1.69244e+07	2.01785e+07	1.90486e+07	2.01594e+07	9.13217e+06	9.4626e+06	8.60663e+06	4.1613e+07	4.78242e+07	4.3466e+07	1.09404e+08	6.6111e+07	6.40291e+07	1.63548e+07	8.31968e+06	1.59478e+07	1.58114e+07	1.67001e+07	9.95253e+06
M143T187		143.073	187.1													5.15138e+07	2.95082e+07	3.81657e+07	4.11136e+07	4.3679e+07	3.78933e+07	2.95459e+07	2.47225e+07	2.06034e+07	1.94294e+07	2.6377e+07	3.5166e+07	1.62483e+07	1.95335e+07	2.03695e+07	1.96121e+07	1.92071e+07	1.70725e+07	2.62037e+07
M143T194		143.007	193.6													664501	688220	679624	3.10384e+06	2.78854e+06	712528	2.89174e+06	2.64516e+06	3.19698e+06	3.26834e+06	3.50663e+06	2.83187e+06	2.29337e+06	704345	59181.8	123107	709345	713432	908554
M143T233		143.013	232.6													992489	1.19888e+06	1.15523e+06	1.59777e+06	1.95513e+06	1.05881e+06	2.202e+06	2.1795e+06	3.0658e+06	2.37991e+06	1.58516e+06	1.67745e+06	1.84493e+06	1.06616e+06	754821	797967	709530	945172	1.52352e+06
M143T249		143.118	249.4													360397	438370	432309	346867	357004	375997	427634	398639	388011	378428	407180	396112	371811	455062	500973	536200	470754	464699	457767
M143T264_2		143.045	264.1													1.04276e+06	389430	977092	973088	913611	865541	1.10383e+06	1.06334e+06	1.31619e+06	728327	1.09767e+06	1.00483e+06	958628	743026	659734	968584	827992	624344	903641
M143T267		143.107	267													5.50305e+06	5.51734e+06	1.01822e+06	1.94619e+06	1.5285e+06	1.68864e+06	1.0747e+06	2.24572e+06	5.85085e+06	1.28712e+06	989755	1.72078e+06	1.94791e+06	2.60266e+06	2.37118e+06	2.50373e+06	2.6074e+06	2.08369e+06	2.18553e+06
M143T35_1		142.96	35													603688	728749	680178	696443	536596	552734	1.0129e+06	2.01459e+06	959697	2.60321e+06	1.06848e+06	874578	2.30582e+06	1.09111e+06	1.09875e+06	805151	603062	786970	1.07294e+06
M143T35_2		142.976	35.1													1.87937e+07	2.06801e+07	1.131e+07	1.49318e+07	1.54476e+07	7.92254e+06	1.65776e+07	2.1343e+07	1.48859e+07	4.49425e+07	1.92167e+07	1.53475e+07	1.3443e+07	6.01015e+06	6.015e+06	6.77839e+06	5.16069e+06	3.6147e+06	4.50535e+06
M143T35_3	trans-trans-Muconic acid	143.037	34.8	142.027	20.7405	C6H6O4	[M+H]+	Fatty Acyls	Fatty acids and conjugates	C02480	Xenobiotics biodegradation and metabolism; Global and overview maps	3588-17-8 / 505-70-4 / 1119-72-8	HMDB0002349	BioDeepDB	2	2.76384e+06	2.95448e+06	2.29883e+06	2.19816e+06	3.26804e+06	2.574e+06	1.93467e+06	1.98826e+06	1.55059e+06	2.45372e+06	2.21276e+06	2.36789e+06	2.3684e+06	2.4093e+06	2.76173e+06	2.53402e+06	2.79722e+06	3.05948e+06	5.35652e+06
M143T381		143.107	381.3													1.61786e+06	1.35069e+06	1.05417e+06	1.36032e+06	615995	1.42156e+06	829060	685248	1.42696e+06	650744	1.36218e+06	1.32626e+06	1.38534e+06	1.23142e+06	809584	1.63013e+06	1.20952e+06	574671	1.41588e+06
M143T42		143.048	42.2													1.46005e+07	8.28676e+06	1.10084e+07	1.19322e+07	1.26746e+07	1.15558e+07	8.23531e+06	2.27536e+06	5.74795e+06	1.6797e+06	1.67534e+06	8.85603e+06	4.60933e+06	6.63182e+06	6.3444e+06	5.59226e+06	5.8371e+06	4.72045e+06	6.22125e+06
M143T469		143.106	468.6													758386	314488	646331	677236	656275	313503	589082	738521	531835	424016	799563	323765	338542	546156	668855	721243	527508	559808	590648
M143T53_1	Ectoine	143.081	52.9	142.074	0.74446	C6H10N2O2	[M+H]+			C06231	Amino acid metabolism; Global and overview maps	96702-03-3		BioDeepDB	2	2.58385e+07	2.92566e+07	2.36306e+07	2.81893e+07	3.14936e+07	2.92215e+07	3.11141e+07	2.9124e+07	3.12064e+07	4.16536e+07	3.38761e+07	4.84194e+07	3.86076e+07	1.08251e+07	9.23622e+06	1.18864e+07	1.12056e+07	9.68952e+06	1.05936e+07
M143T53_2		143.126	52.6													4.16557e+06	618812	3.66878e+06	2.62362e+06	580086	611955	2.18449e+06	3.11158e+06	3.36371e+06	4.70203e+06	890047	3.659e+06	5.60831e+06	1.09841e+07	3.07738e+06	8.03074e+06	3.17441e+06	8.15368e+06	3.013e+06
M144T109		144.102	109.3													6.41889e+06	4.55782e+06	4.92947e+06	3.90163e+06	4.90976e+06	6.07422e+06	5.13817e+06	4.0719e+06	4.12e+06	4.68179e+06	4.90635e+06	3.74909e+06	6.1686e+06	5.08656e+06	4.19578e+06	7.56126e+06	6.33168e+06	7.3399e+06	5.85319e+06
M144T110	N-methyl-L-glutamic Acid	144.065	109.5	161.069	26.613	C6H11NO4	[M+H-H2O]+	Carboxylic acids and derivatives	Amino acids, peptides, and analogues	C01046	Energy metabolism; Global and overview maps	35989-16-3 / NA	HMDB0062660	BioDeepDB	2	8.07315e+06	5.46551e+06	8.05062e+06	8.03978e+06	7.49675e+06	5.80201e+06	3.17874e+06	3.62491e+06	3.91882e+06	3.95744e+06	3.34804e+06	7.67595e+06	4.32768e+06	3.0586e+06	4.15251e+06	3.4108e+06	3.12353e+06	6.73691e+06	3.98676e+06
M144T187		144.081	187.1													4.56591e+07	7.41182e+07	1.45775e+08	1.48453e+08	5.65325e+07	1.41545e+08	6.8432e+07	3.18955e+08	2.59229e+08	7.90877e+08	2.21535e+08	1.05594e+08	3.59741e+08	1.51972e+08	1.46437e+08	1.40537e+08	1.45115e+08	1.43723e+08	1.48769e+08
M144T253		143.552	253													5.42776e+06	4.77709e+06	4.28866e+06	5.04781e+06	4.80809e+06	3.30894e+06	4.38328e+06	3.76599e+06	5.79543e+06	4.06701e+06	3.11676e+06	3.35414e+06	3.26113e+06	1.78498e+06	1.0578e+06	2.27052e+06	848885	1.65634e+06	1.78783e+06
M144T260		144.175	259.6													6844.85	6849.09	6354.49	10729.4	7196.35	6747.15	6076.12	8452.46	13015.4	11684.2	10518.9	7695.1	7720.15	11197.7	10714.6	11905.1	7015.58	11269.4	11082.4
M144T318_1		143.551	317.7													1.09299e+06	462614	1.00225e+06	1.05348e+06	1.03742e+06	9.70656e+06	1.02159e+06	961395	944858	884922	2.708e+06	4.83541e+06	905129	9.96254e+06	9.58875e+06	9.76625e+06	5.43686e+06	1.11754e+07	1.03303e+07
M144T318_2		144.053	317.6													62383.6	754634	334199	499378	934650	624331	112928	41512.3	397896	26847.7	10344.1	393821	79773.5	94433.7	612884	502710	631281	325881	246737
M144T334		144.081	334.5													825403	531061	936041	464966	545669	600616	570781	964887	855343	618748	693937	625747	601501	378363	379443	564821	451477	486488	438148
M144T35		143.98	34.7													2.33548e+06	2.62936e+06	2.28966e+06	895518	1.88545e+06	1.84592e+06	1.53149e+06	2.56489e+06	2.51517e+06	2.98252e+06	2.83914e+06	1.99775e+06	2.48947e+06	1.74009e+06	783901	1.40266e+06	885048	791517	949846
M144T367		144.138	367													1.33076e+06	1.64583e+06	1.04947e+06	1.35175e+06	1.42296e+06	1.61982e+06	1.4277e+06	1.5212e+06	2.19477e+06	1.82415e+06	2.42278e+06	1.76778e+06	1.31088e+06	2.28348e+06	1.1254e+06	1.78309e+06	1.1744e+06	1.49337e+06	1.57513e+06
M144T378		144.138	378.4													5.55366e+06	4.22693e+06	4.75572e+06	5.08595e+06	4.93937e+06	4.21832e+06	4.0904e+06	5.63721e+06	5.12391e+06	7.56063e+06	5.83004e+06	7.01307e+06	6.49017e+06	2.89587e+06	2.41183e+06	3.45491e+06	2.44067e+06	4.63887e+06	2.34625e+06
M144T42		143.996	42.2													1.36965e+07	1.47397e+07	1.42511e+07	2.67731e+07	1.51547e+07	1.25977e+07	1.687e+07	4.18055e+06	4.08286e+06	4.68968e+06	4.09337e+06	3.94441e+06	4.0645e+06	1.83099e+07	1.5633e+07	1.43627e+07	1.67941e+07	1.36154e+07	1.24727e+07
M144T44		144.048	44.4													2.83751e+06	3.41548e+06	3.32647e+06	4.49533e+06	5.61902e+06	3.0919e+06	6.33026e+06	6.07692e+06	8.52707e+06	7.06096e+06	4.53508e+06	4.73585e+06	5.08495e+06	2.90082e+06	2.14338e+06	2.37496e+06	2.09097e+06	2.7328e+06	4.55523e+06
M144T53		144.102	53.1													2.19246e+07	2.65715e+07	3.69832e+07	2.41577e+07	2.6808e+07	2.9142e+07	6.14776e+07	3.42863e+07	3.13366e+07	3.32062e+07	4.29856e+07	4.44427e+07	4.38143e+07	2.48401e+07	3.34377e+07	3.07029e+07	2.70182e+07	2.48367e+07	3.50925e+07
M144T73		144.102	73.1													7.32248e+06	7.38274e+06	5.84147e+06	6.59318e+06	6.88518e+06	5.17199e+06	6.19167e+06	6.24924e+06	2.11678e+06	2.2178e+06	6.11933e+06	4.01839e+06	4.20704e+06	2.58982e+06	3.57588e+06	3.18405e+06	3.78236e+06	3.49774e+06	2.90916e+06
M144T84		144.065	84.4													1.54874e+07	1.21409e+07	1.24221e+07	1.15329e+07	1.52147e+07	1.38981e+07	1.03873e+07	3.1453e+06	7.19631e+06	4.51901e+06	368985	8.74087e+06	6.13153e+06	6.84368e+06	9.8618e+06	7.55814e+06	9.5557e+06	7.7073e+06	8.2809e+06
M144T86		143.56	85.5													2.41251e+06	1.82469e+06	1.83667e+06	1.21329e+06	2.14395e+06	3.48429e+06	2.63581e+06	1.7043e+06	1.37681e+06	1.17731e+06	2.19687e+06	1.78789e+06	1.0887e+06	2.12184e+06	2.04985e+06	2.16679e+06	1.55308e+06	855898	2.04005e+06
M144T90		144.048	90.1													3.53693e+06	2.8468e+06	3.6606e+06	5.08133e+06	6.50225e+06	3.90079e+06	5.75121e+06	3.83752e+06	7.11001e+06	3.83038e+06	5.24357e+06	6.84224e+06	3.84219e+06	3.35122e+06	3.0978e+06	3.59785e+06	4.44477e+06	3.27999e+06	5.20387e+06
M144T96		144.138	96													1.10272e+06	1.22939e+06	2.07402e+06	1.0733e+06	1.20025e+06	1.36705e+06	1.33152e+06	1.40022e+06	1.15245e+06	1.15208e+06	1.167e+06	1.13753e+06	1.05253e+06	1.79238e+06	957790	1.35042e+06	843929	1.21129e+06	1.2548e+06
M145T114	4-Oxoglutaramate	145.048	114.2	145.037	9.35458	C5H7NO4	[M]+			C05572	Amino acid metabolism			BioDeepDB	2	1.62118e+08	1.19337e+08	2.06856e+08	2.65594e+08	1.72663e+08	2.26143e+08	2.73104e+08	1.04032e+09	1.23365e+08	8.56053e+08	1.60115e+08	2.03933e+08	1.27702e+08	1.44513e+08	8.48229e+07	7.72553e+07	5.95812e+07	1.35699e+08	7.49504e+07
M145T168		145.048	167.7													5.74119e+06	7.86358e+07	2.26099e+06	1.4635e+08	1.57825e+08	1.16744e+08	2.7222e+06	1.54456e+06	5.25922e+07	3.59835e+07	2.09536e+08	7.32604e+07	1.64034e+08	3.42148e+07	2.29159e+07	3.16138e+06	1.95897e+07	3.42768e+07	9.06815e+07
M145T187		145.084	187.2													7.7841e+06	8.95259e+06	1.18174e+07	1.12703e+07	1.07521e+07	1.07722e+07	1.05687e+07	1.05262e+07	1.05292e+07	8.3418e+06	4.79436e+06	1.2521e+07	1.98332e+06	1.28685e+07	1.30346e+07	1.23831e+07	9.90929e+06	1.29235e+07	1.39943e+07
M145T213		144.541	213.2													1.32086e+06	1.18637e+06	826621	1.14433e+06	1.04405e+06	617271	693528	675784	1.04227e+06	592810	681706	823318	625932	1.17641e+06	1.44898e+06	1.33879e+06	973505	816778	1.07217e+06
M145T214		145.048	214.4													4.5028e+08	3.72024e+08	3.82101e+08	3.98105e+08	3.62672e+08	3.85369e+08	3.80923e+08	1.10867e+08	9.23276e+07	1.06093e+08	1.87469e+08	8.69106e+07	1.35209e+08	2.80945e+08	2.59814e+08	2.59659e+08	2.62992e+08	2.66978e+08	2.54638e+08
M145T223		145.028	222.8													1.60247e+06	1.58105e+07	1.725e+06	1.3892e+07	1.63817e+06	1.34433e+06	2.28593e+06	1.83343e+06	2.17078e+06	4.29396e+06	2.83984e+06	2.38575e+06	2.25078e+06	3.40309e+06	2.38685e+06	2.58103e+06	2.81067e+06	3.42274e+06	1.91768e+06
M145T229		145.048	229.2													6.84557e+07	6.23318e+07	6.31419e+07	6.68533e+07	6.40859e+07	7.13988e+07	5.96807e+07	6.42682e+07	5.85832e+07	5.696e+07	6.29789e+07	5.99236e+07	5.97277e+07	5.82367e+07	6.13825e+07	6.57009e+07	6.58194e+07	6.33928e+07	6.01758e+07
M145T230		145.028	230.4													1.70424e+06	884560	1.758e+06	1.69052e+06	1.85501e+06	1.6e+06	1.76766e+06	752577	674211	1.60517e+06	949672	1.3007e+06	1.19833e+06	389354	470389	345093	1.01759e+06	413557	509498
M145T233		144.536	232.7													109530	23679	274318	214935	30458.5	135504	21326.5	369440	448495	2.88887e+06	415706	487033	342491	21081.6	123386	21764.6	104357	74756.2	138165
M145T319		145.048	319.1													5.12276e+07	1.19242e+08	1.0143e+08	4.96364e+07	2.14346e+08	1.2635e+08	9.08669e+07	3.07339e+06	5.33378e+07	1.77715e+06	2.83975e+06	1.05621e+08	7.93361e+06	4.19127e+07	1.29937e+07	1.01312e+07	5.12827e+07	6.71161e+06	8.01897e+07
M145T341		145.048	341.4													2.21328e+07	5.04524e+06	2.09044e+06	2.12976e+07	2.48713e+07	4.82921e+07	1.18095e+07	1.97161e+07	2.20699e+07	1.08107e+07	5.35972e+07	2.27144e+07	3.11212e+06	5.12925e+06	3.55072e+07	3.26517e+07	4.14995e+07	2.05512e+07	3.55169e+07
M145T347		144.559	347.4													399927	439262	301081	402136	342954	382398	233961	372073	477676	952495	749136	816119	288981	261312	269687	588864	202551	181083	347779
M145T356		145.051	356.1													2.18399e+07	3.85628e+07	1.54746e+07	1.176e+07	2.30962e+07	3.86869e+07	5.27242e+06	1.64945e+07	5.28533e+06	1.71083e+07	6.78857e+07	1.86054e+06	6.64114e+07	5.32611e+07	3.3866e+07	2.50386e+07	5.55895e+07	5.25352e+07	3.22082e+07
M145T378		145.141	377.9													1.73467e+06	1.868e+06	1.7766e+06	1.97624e+06	1.89466e+06	1.85756e+06	860784	1.75703e+06	1.79137e+06	1.85818e+06	1.85348e+06	1.81709e+06	1.91786e+06	2.33317e+06	594997	2.20328e+06	580300	585260	586419
M145T380		145.048	379.9													2.88484e+07	8.61811e+07	2.80667e+07	4.48203e+07	2.8635e+07	2.88415e+07	2.62789e+07	6.67066e+07	3.71444e+07	3.17812e+07	2.91961e+07	9.77413e+07	8.35283e+07	3.65403e+07	1.35169e+08	1.06368e+08	4.14026e+07	8.23135e+07	2.06641e+07
M145T415		145.048	414.6													4.28104e+07	8.61013e+06	3.5116e+07	3.94336e+07	8.73157e+06	4.29892e+07	3.27e+07	5.60082e+07	4.65188e+07	6.25734e+07	6.06678e+07	7.38535e+07	6.04082e+07	3.16914e+07	2.89795e+07	3.62389e+07	3.17842e+07	4.05985e+07	2.75452e+07
M145T435		145.049	435.4													2.76314e+07	3.45295e+07	3.00236e+07	2.03096e+07	3.56598e+07	2.84686e+07	3.45049e+07	1.36174e+07	1.43625e+07	1.51618e+07	1.55815e+07	3.13217e+07	1.67248e+07	3.47839e+07	3.87103e+07	3.88889e+07	5.12404e+07	3.56144e+07	4.4687e+07
M145T448		145.101	448.2													845609	850658	821431	817301	946445	953578	928527	1.15112e+06	987564	1.14915e+06	980135	976102	991284	991496	1.2774e+06	1.58477e+06	1.09772e+06	895679	1.21575e+06
M145T466		145.048	465.8													4.50166e+07	5.31507e+07	5.42226e+07	4.50537e+07	4.93653e+07	5.52057e+07	4.68768e+07	4.45932e+07	4.57062e+07	4.56968e+07	5.12263e+07	4.46095e+07	5.52816e+07	6.0655e+07	6.62082e+07	3.87805e+07	3.68456e+07	5.64076e+07	7.75901e+07
M145T524		144.982	524.1													6.73659e+07	3.28065e+07	7.13734e+07	4.88039e+07	6.01919e+07	2.6493e+07	4.49208e+07	7.77347e+07	5.09474e+07	3.31043e+07	1.8316e+07	5.79609e+07	2.16266e+07	1.24409e+07	6.18085e+07	2.51063e+07	4.05114e+07	6.56344e+07	5.75671e+07
M145T53		145.049	52.5													5.27674e+07	6.08046e+07	9.96726e+07	1.60983e+08	2.06432e+07	4.07209e+07	1.67622e+07	3.7673e+07	2.91551e+07	1.93624e+08	2.71791e+07	2.58474e+07	5.20017e+07	1.83682e+07	6.90748e+07	6.02068e+07	7.65523e+07	6.05759e+07	4.98202e+07
M145T547		144.981	546.6													3.27085e+07	1.60007e+06	2.78703e+07	3.83925e+07	5.59825e+06	2.52254e+07	5.90714e+06	2.72908e+07	3.70273e+07	3.52981e+06	2.49653e+07	3.5227e+07	3.88525e+07	1.09497e+06	2.99524e+06	1.34984e+07	241806	1.29275e+06	1.6935e+07
M145T551		145.048	550.9													8.79366e+07	3.4325e+07	2.32275e+08	1.67859e+08	1.10857e+08	6.72753e+07	1.24787e+08	5.7126e+07	7.49157e+07	2.73306e+08	1.56255e+08	1.7705e+08	7.78085e+07	2.43197e+07	2.02588e+08	2.51639e+07	6.61553e+07	2.9003e+07	8.40219e+07
M145T569		144.981	568.9													7.51876e+07	1.08078e+08	1.53456e+08	1.26394e+08	6.85446e+07	4.76295e+07	8.44903e+07	2.17744e+08	1.36764e+08	3.55352e+08	6.81428e+07	1.62677e+08	9.94552e+07	2.62046e+07	5.05024e+07	4.08891e+07	3.98969e+07	4.25708e+07	2.9277e+08
M145T588	3-Hydroxymethylglutaric acid	144.982	587.8	162.053	3.23687	C6H10O5	[M+H-H2O]+	Fatty Acyls	Fatty acids and conjugates	C03761		503-49-1	HMDB0000355	BioDeepDB	2	5.85579e+07	7.25805e+07	6.39616e+07	9.54204e+07	1.06862e+08	6.87434e+07	1.27749e+08	1.28302e+08	1.99638e+08	1.61779e+08	9.68816e+07	1.06782e+08	1.14564e+08	6.35046e+07	4.5134e+07	4.68085e+07	4.57689e+07	5.69232e+07	9.669e+07
M145T603		144.982	603.2													2.87556e+08	5.14874e+07	3.81839e+08	2.87934e+08	2.99371e+08	2.5579e+07	8.44505e+07	2.77768e+08	8.18122e+07	6.21247e+07	5.88357e+07	5.4125e+07	4.97169e+07	2.18427e+08	2.08484e+08	2.05658e+08	2.06925e+08	2.10356e+08	2.01563e+08
M145T617		144.982	616.9													2.86415e+08	2.07864e+08	3.52945e+08	3.2702e+08	1.97128e+08	1.15087e+08	3.59688e+08	7.47686e+07	8.96537e+07	2.33254e+08	3.45613e+08	1.57609e+08	1.23105e+08	4.48986e+07	4.11063e+07	1.24437e+08	4.72625e+07	4.9162e+07	1.29623e+08
M145T682		144.981	681.6													5.19729e+08	5.12235e+08	7.143e+08	7.18226e+08	7.21443e+08	5.01448e+08	2.92628e+08	3.36286e+08	4.15183e+08	3.45385e+08	6.48089e+08	3.68275e+08	4.25409e+08	2.1067e+08	5.5428e+07	1.83999e+08	2.08196e+08	4.10503e+07	1.98583e+08
M145T69		145.049	68.7													7.29589e+07	1.29766e+07	1.28026e+07	1.07768e+07	1.43067e+07	1.34061e+07	6.68355e+07	7.35988e+07	1.11744e+07	8.01586e+07	1.37561e+07	1.47788e+07	9.05217e+06	4.71035e+07	1.01817e+07	1.56057e+07	1.13737e+07	8.51768e+06	1.47993e+07
M145T92		144.982	92.1													9.88596e+07	6.82952e+07	9.4722e+07	1.0746e+08	6.3235e+07	3.9013e+07	9.29327e+07	5.3956e+07	4.26503e+07	8.43192e+07	4.19732e+07	6.36614e+07	5.73983e+07	1.15166e+07	2.48352e+07	2.82263e+07	2.43313e+07	3.20356e+07	2.21657e+07
M146T108		145.531	107.6													1.1881e+07	8.15353e+06	1.0459e+07	9.49758e+06	5.19585e+06	3.23619e+06	3.1352e+06	1.01077e+07	9.48197e+06	1.01932e+07	7.65931e+06	6.78355e+06	3.24499e+06	2.73179e+06	7.27098e+06	8.03727e+06	7.09514e+06	8.68053e+06	1.02515e+07
M146T120		146.06	119.6													7.13978e+06	3.6752e+06	1.00679e+07	9.08962e+06	5.59478e+06	6.33657e+06	5.34218e+06	4.89737e+06	1.05772e+07	8.24534e+06	8.18766e+06	4.668e+06	5.99659e+06	5.08741e+06	3.38619e+06	4.21458e+06	2.8826e+06	3.74276e+06	3.93531e+06
M146T140	(2R,5S)-2,5-Diaminohexanoate	146.117	140.4	146.106	0.319908	C6H14N2O2	[M]+			C05161	Amino acid metabolism; Global and overview maps			BioDeepDB	2	9.35326e+06	9.1532e+06	6.7105e+06	1.01184e+07	8.48023e+06	9.0645e+06	7.78342e+06	1.23446e+07	1.1147e+07	1.09851e+07	9.15231e+06	1.00546e+07	9.60197e+06	6.49021e+06	3.84918e+06	7.10508e+06	4.49805e+06	8.31663e+06	5.14468e+06
M146T180		146.117	179.8													6.78422e+06	8.11912e+06	7.80004e+06	6.55721e+06	6.47461e+06	6.40528e+06	7.33062e+06	6.46985e+06	7.05167e+06	7.15992e+06	6.73168e+06	7.17137e+06	6.81832e+06	7.69718e+06	6.64133e+06	6.8269e+06	6.80449e+06	6.56054e+06	7.44746e+06
M146T187	2-Dehydropantoate	146.059	187.1	146.058	5.88185	C6H10O4	[M]+			C00966	Metabolism of cofactors and vitamins; Global and overview maps	470-30-4		BioDeepDB	2	3.84664e+08	2.74513e+08	4.20897e+08	4.4526e+08	2.82984e+08	3.98132e+08	3.89922e+08	1.63447e+08	3.0619e+08	1.75223e+08	2.39102e+08	2.35488e+08	3.2518e+08	2.07743e+08	1.50547e+08	1.07131e+08	9.94855e+07	1.03858e+08	7.9666e+07
M146T205		146.06	204.9													1.77272e+07	2.20698e+07	1.9446e+07	2.37591e+07	2.19722e+07	1.32377e+07	1.49025e+07	9.936e+06	1.52988e+07	1.85595e+07	1.13691e+07	1.54987e+07	1.49971e+07	6.95029e+06	7.12971e+06	6.53382e+06	6.09787e+06	9.44833e+06	1.33871e+07
M146T324		146.06	323.6													2.80098e+06	3.3015e+06	2.72447e+06	2.88717e+06	5.39255e+06	2.90461e+06	2.6698e+06	3.26249e+06	3.43097e+06	3.62746e+06	3.67243e+06	3.88061e+06	2.65915e+06	7.444e+06	5.36728e+06	2.5093e+06	4.77699e+06	4.41434e+06	8.28883e+06
M146T41	Spermidine	146.165	41.3	145.158	1.12524	C7H19N3	[M+H]+	Organonitrogen compounds	Amines	C00315	Membrane transport; Metabolism of other amino acids; Digestive system; Biosynthesis of other secondary metabolites; Metabolism of terpenoids and polyketides; Amino acid metabolism; Global and overview maps	124-20-9	HMDB0001257	BioDeepDB	2	4.56112e+07	9.56892e+07	4.14334e+07	1.53375e+07	3.96501e+07	3.36131e+07	4.54472e+07	5.45509e+07	1.72547e+07	1.83226e+07	2.12777e+07	5.08684e+07	1.7126e+07	1.46031e+08	2.43016e+08	1.75505e+08	2.04226e+08	2.4223e+08	2.22668e+08
M146T42		146.03	42.2													4.43659e+07	4.35386e+07	3.66227e+07	3.21477e+07	4.00219e+07	3.89402e+07	2.66009e+07	3.02185e+07	2.65259e+07	2.77252e+07	3.41603e+07	4.01877e+07	3.21444e+07	9.79634e+07	1.41495e+08	1.26111e+08	1.4039e+08	9.97403e+07	1.67066e+08
M146T52		146.081	51.6													2.99008e+07	3.4695e+07	3.40952e+07	4.66993e+07	5.71098e+07	3.13841e+07	6.56485e+07	6.31818e+07	8.76952e+07	7.08936e+07	4.69847e+07	4.84989e+07	5.21428e+07	3.03293e+07	2.27276e+07	2.47794e+07	2.10107e+07	2.7937e+07	4.7192e+07
M146T54		146.092	54.5													4.67683e+06	5.78684e+06	3.83142e+06	6.90427e+06	8.12442e+06	5.08327e+06	7.66722e+06	7.04087e+06	1.05048e+07	8.63965e+06	5.35888e+06	7.31715e+06	4.98633e+06	3.95108e+06	3.47184e+06	3.39563e+06	4.1222e+06	3.71234e+06	3.77427e+06
M146T55	Acetylcholine	146.117	54.8	146.118	3.42191	C7H16NO2	[M+H]+	Organonitrogen compounds	Quaternary ammonium salts	C01996	Nervous system; Signal transduction; Sensory system; Endocrine system; Digestive system; Lipid metabolism; Neurodegenerative disease; Signaling molecules and interaction; Substance dependence; Cell motility	51-84-3	HMDB0000895	BioDeepDB	2	2.89568e+08	4.95372e+08	4.72937e+08	3.19322e+08	3.19598e+08	2.2756e+08	3.28989e+08	2.04047e+08	3.75924e+08	2.34761e+08	2.80663e+08	3.66798e+08	3.52497e+08	6.90478e+08	4.38666e+08	4.39782e+08	5.30909e+08	5.33413e+08	5.69674e+08
M146T80		146.081	79.7													1.68996e+07	1.58638e+07	1.60892e+07	1.79778e+07	2.21188e+07	1.24544e+07	2.8796e+07	2.3701e+07	3.33627e+07	2.27894e+07	2.41495e+07	1.54046e+07	1.87616e+07	9.80862e+06	7.17025e+06	7.979e+06	6.71033e+06	8.96819e+06	1.36644e+07
M146T92		145.985	92.1													729290	6.40463e+06	564069	1.36516e+06	1.56715e+07	484770	4.26017e+06	2.10719e+06	1.94043e+06	1.18e+06	1.26411e+06	4.5055e+06	2.47038e+06	2.10026e+06	825460	668560	931057	1.66228e+06	1.21737e+06
M147T106		147.076	106.1													6.95529e+07	7.45188e+07	9.41796e+07	9.88919e+07	1.3762e+08	2.14517e+08	1.13735e+08	8.39282e+07	9.68038e+07	5.86594e+07	7.75704e+07	1.29462e+08	6.08319e+07	1.13532e+08	8.74186e+07	1.53793e+08	5.78334e+07	1.80621e+08	5.12226e+07
M147T110		147.113	109.7													2.482e+06	2.36953e+06	1.05607e+06	1.05614e+06	3.72193e+06	3.98675e+06	2.67604e+06	4.35854e+06	3.34376e+06	2.85666e+06	1.03853e+06	4.8612e+06	2.56749e+06	1.92464e+06	5.41595e+06	1.34537e+06	4.91951e+06	4.61755e+06	5.37807e+06
M147T127		147.012	127.1													6.42138e+06	5.33175e+06	3.81408e+06	3.67447e+06	4.43064e+06	3.21284e+06	6.06207e+06	4.78629e+06	3.95196e+06	1.4642e+07	1.54403e+06	8.53827e+06	1.76621e+06	448442	594985	2.70608e+06	1.35186e+06	581259	537745
M147T140		147.119	140.2													147162	305236	766403	1.03247e+06	1.755e+06	600389	986017	850869	775084	1.62928e+06	976157	608086	630617	650063	703159	635413	714069	1.18061e+06	546633
M147T180		147.12	179.8													204522	231710	135404	142359	278576	574567	142642	478640	515996	574504	585407	480664	462074	187967	200807	184010	187274	190371	185966
M147T183		147.044	183.2													266132	2.99454e+06	3.00784e+06	309599	363604	286764	1.78984e+06	3.16597e+06	5.98451e+06	2.68194e+06	2.05501e+06	1.55148e+06	1.28329e+06	271134	281102	294951	258638	260701	266272
M147T187		147.063	187.1													2.42476e+07	3.05552e+07	7.67509e+07	6.86732e+07	4.77296e+07	6.25319e+07	9.84959e+07	1.88387e+07	3.74289e+07	2.44183e+07	5.17389e+07	1.5352e+08	2.50277e+07	5.61214e+07	8.0555e+07	1.84225e+07	3.5931e+07	8.82188e+07	3.63264e+07
M147T259		147.044	258.5													1.74381e+06	1.07344e+06	1.77261e+06	2.02333e+06	2.15819e+06	1.75069e+06	1.12899e+06	914022	1.43724e+06	1.15478e+06	1.87225e+06	1.995e+06	981153	1.48999e+06	1.06089e+06	1.18132e+06	1.06094e+06	1.13023e+06	1.10267e+06
M147T319		147.065	319.4													9.65032e+06	9.92068e+06	8.57452e+06	9.47973e+06	1.0332e+07	8.39353e+06	9.42103e+06	8.62152e+06	8.67906e+06	1.00111e+07	9.25269e+06	1.02875e+07	8.60792e+06	8.29444e+06	7.60435e+06	7.64815e+06	7.82793e+06	8.50419e+06	8.13726e+06
M147T347		147.062	347.5													9.30124e+06	1.04489e+07	4.88208e+06	1.14154e+07	9.87728e+06	1.63917e+07	1.51843e+07	9.50114e+06	7.823e+06	1.29042e+07	8.83962e+06	1.1462e+07	9.91765e+06	8.89734e+06	1.27447e+07	3.72337e+06	7.91521e+06	9.5034e+06	8.33032e+06
M147T41		147.168	41.1													2.21817e+06	4.71959e+06	4.49537e+06	3.82957e+06	3.60033e+06	2.87353e+06	5.98956e+06	7.93899e+06	9.65733e+06	8.88119e+06	5.51829e+06	4.45272e+06	6.68728e+06	6.39821e+06	4.99736e+06	4.01467e+06	2.92444e+06	5.1569e+06	8.50748e+06
M147T419		147.08	419.5													1.48645e+06	955494	1.14472e+06	1.43204e+06	1.57754e+06	2.06318e+06	1.69103e+06	665090	775283	639215	740327	1.7944e+06	963720	1.03586e+06	1.14084e+06	1.13798e+06	819684	254301	723089
M147T42	Methyloxaloacetate	147.025	42.2	146.022	25.1849	C5H6O5	[M+H]+			C06030	Carbohydrate metabolism			BioDeepDB	2	3.74539e+06	4.64355e+06	4.4241e+06	6.178e+06	7.50403e+06	4.07808e+06	8.55506e+06	8.19957e+06	1.13643e+07	9.64935e+06	6.09933e+06	6.28825e+06	6.67557e+06	3.9075e+06	2.80771e+06	3.0063e+06	2.78173e+06	3.51013e+06	6.02038e+06
M147T44		147.112	44.2													4.86314e+08	1.08205e+09	4.86877e+08	1.62138e+08	4.24428e+08	3.63513e+08	1.50877e+09	5.8367e+08	1.63334e+08	1.97525e+08	1.78488e+08	5.48712e+08	1.81718e+08	1.66305e+09	2.72889e+09	1.92571e+09	2.35613e+09	2.6105e+09	2.66707e+09
M147T477		147.116	477.2													686032	791286	794503	605075	1.01187e+06	823920	825319	785575	961854	966581	1.05642e+06	966758	740215	1.03858e+06	1.37297e+06	1.01601e+06	1.31584e+06	863905	770005
M147T50	L-Lysine	147.076	50.3	146.106	8.83481	C6H14N2O2	[M+H]+	Carboxylic acids and derivatives	Amino acids, peptides, and analogues	C00047	Metabolism of cofactors and vitamins; Digestive system; Biosynthesis of other secondary metabolites; Translation; Amino acid metabolism; Chemical structure transformation maps; Global and overview maps	56-87-1	HMDB0000182	BioDeepDB	2	1.48683e+09	2.25805e+09	2.3072e+09	2.99358e+09	3.27612e+09	2.08803e+09	3.76727e+09	3.80559e+09	4.91773e+09	3.01496e+09	2.68037e+09	2.57666e+09	3.05233e+09	2.88257e+09	2.29159e+09	2.48956e+09	2.40592e+09	2.72004e+09	3.71767e+09
M147T532		147.117	532.4													2.38551e+06	551916	1.9977e+06	2.07781e+06	2.22712e+06	2.33268e+06	2.12206e+06	158592	1.50975e+06	3.01925e+06	2.79219e+06	1.93115e+06	3.29024e+06	2.38574e+06	2.776e+06	2.60905e+06	686751	2.54209e+06	2.68446e+06
M147T55	L-Glutamine	147.121	54.7	146.069	17.6689	C5H10N2O3	[M+H]+	Carboxylic acids and derivatives	Amino acids, peptides, and analogues	C00064	Cancer: overview; Metabolism of cofactors and vitamins; Chemical structure transformation maps; Membrane transport; Nervous system; Excretory system; Digestive system; Carbohydrate metabolism; Nucleotide metabolism; Translation; Amino acid metabolism; Energy metabolism; Global and overview maps	56-85-9	HMDB0000641	BioDeepDB	2	6.92677e+06	8.55059e+06	3.86946e+07	3.75e+07	1.30112e+07	3.2458e+07	3.79508e+07	8.34777e+06	2.273e+07	2.30991e+07	2.25263e+07	2.07287e+07	2.89614e+07	9.91097e+06	3.32165e+07	1.00185e+07	4.85936e+07	3.09404e+07	4.75285e+07
M147T56		147.044	55.6													2.48724e+07	4.1876e+07	3.53708e+07	6.43964e+07	3.1104e+07	2.44652e+07	6.65893e+07	1.18711e+08	7.11785e+07	2.90741e+07	2.23697e+08	5.31705e+07	5.08813e+07	1.00388e+08	4.02776e+07	9.81752e+07	1.27115e+07	4.19952e+07	5.18368e+07
M147T568		146.98	568.2													4.76983e+07	3.2157e+07	3.75401e+07	3.27738e+07	2.90501e+07	2.91726e+07	2.68001e+07	3.15544e+07	5.92056e+07	3.84239e+07	5.20568e+07	4.29002e+07	7.87024e+07	3.33695e+07	1.70675e+07	3.05676e+07	1.74151e+07	2.09676e+07	3.86015e+07
M147T588		146.98	587.7													2.65311e+07	1.0182e+08	6.66576e+07	5.45262e+07	3.81449e+07	3.2405e+07	1.80279e+07	6.19161e+07	6.30103e+07	8.19366e+07	5.04753e+07	5.37916e+07	4.94695e+07	1.18909e+07	1.02829e+07	4.25187e+07	1.46989e+07	1.07661e+07	1.77466e+07
M147T603		146.98	603.4													3.20429e+07	3.51678e+07	3.52332e+07	3.99846e+07	3.60646e+07	2.29808e+07	2.1191e+07	2.11148e+08	1.11647e+08	2.91213e+07	1.63212e+07	2.84893e+07	1.29099e+07	2.16873e+08	1.20308e+07	1.87507e+08	2.42671e+08	1.72605e+08	2.16142e+07
M147T617		146.98	617													7.00825e+06	3.39789e+08	6.17219e+06	5.3083e+06	7.78034e+08	4.6082e+06	1.91343e+08	2.12812e+07	9.76194e+07	3.78146e+07	4.95949e+07	2.18442e+08	1.14661e+08	1.09468e+08	2.57371e+07	1.57993e+07	2.92879e+07	7.99157e+07	4.49714e+07
M147T645		146.98	644.5													2.20606e+08	2.52927e+08	1.29996e+08	1.14013e+08	3.56592e+08	6.63415e+07	1.00847e+08	2.30071e+08	5.64928e+07	4.15501e+07	2.46968e+07	6.56739e+07	9.03091e+07	2.81322e+07	4.79532e+07	5.86564e+07	8.49512e+07	3.29353e+07	3.17264e+07
M147T65		147.076	64.7													3.7657e+08	6.2169e+08	1.19125e+08	1.21244e+08	1.01021e+08	1.10886e+08	1.01478e+08	1.31528e+08	1.3273e+08	1.40693e+08	1.4407e+08	5.02665e+08	1.45822e+08	4.72843e+08	4.55017e+08	6.06845e+08	2.4973e+08	1.14654e+08	3.86443e+08
M147T655		147.053	655.3													902208	1.46844e+06	1.33821e+06	846014	860393	464661	1.00072e+06	569027	1.0413e+06	558643	653044	1.0222e+06	954770	2.18229e+06	1.51381e+06	1.30269e+06	1.57915e+06	1.70107e+06	1.68539e+06
M147T682		146.98	681.6													4.70327e+08	9.58969e+07	1.33498e+08	8.79759e+07	2.30994e+08	5.62754e+08	3.5588e+08	1.48389e+08	3.4794e+08	3.13631e+08	2.06265e+08	2.50646e+08	3.11103e+08	2.44171e+08	1.39538e+08	1.78649e+08	4.94946e+08	1.29838e+08	4.30315e+08
M147T73		147.044	73													5.77472e+07	5.80249e+07	6.30847e+07	1.48561e+08	6.44138e+07	5.29407e+07	1.22975e+08	8.42317e+07	9.95496e+07	1.1901e+08	1.04208e+08	8.96985e+07	7.68549e+07	1.8419e+08	1.26388e+08	1.51505e+08	1.2358e+08	1.41694e+08	1.44405e+08
M147T77		147.076	77.5													8.13355e+07	8.12414e+07	9.31491e+07	9.62554e+07	1.08921e+08	1.00098e+08	1.05612e+08	6.90665e+07	6.92509e+07	3.20374e+07	5.22515e+07	4.70542e+07	5.46412e+07	8.42865e+07	8.26706e+07	8.51269e+07	9.56519e+07	7.89126e+07	9.84314e+07
M147T92		146.98	92.1													2.27432e+07	5.63262e+06	5.84735e+06	2.24524e+07	6.69571e+06	5.71173e+06	6.15684e+06	4.01207e+07	1.11305e+07	3.96925e+07	4.26481e+07	4.06227e+07	1.0877e+07	2.51851e+07	5.66761e+06	2.1766e+07	5.38958e+06	7.62759e+06	5.50278e+06
M147T97		147.047	97.1													3.18981e+06	1.77831e+06	1.86054e+06	1.98017e+06	3.57303e+06	2.35945e+06	1.53842e+06	482627	1.0838e+06	422928	424780	1.84456e+06	811130	959155	1.2851e+06	1.16079e+06	1.04631e+06	899330	1.23336e+06
M148T103		148.076	103.2													1.584e+07	1.98889e+07	1.62825e+07	1.51347e+07	1.40185e+07	1.7534e+07	1.66999e+07	1.49342e+07	1.31293e+07	1.76117e+07	1.6572e+07	1.68587e+07	1.54626e+07	1.65207e+07	1.6574e+07	1.73016e+07	1.80703e+07	1.47809e+07	1.71432e+07
M148T232		148.039	231.9													4.02575e+07	3.89625e+07	4.43198e+07	4.58529e+07	3.77402e+07	3.99487e+07	5.71056e+07	5.89055e+07	6.52638e+07	4.83367e+07	5.37605e+07	4.99077e+07	5.62539e+07	2.67157e+07	2.19788e+07	3.01557e+07	2.39811e+07	2.59274e+07	3.37972e+07
M148T347		147.564	347.4													405679	4.11991e+06	328594	40219.7	9.50454e+06	280525	2.43023e+06	955670	1.62251e+06	770815	665480	3.00008e+06	1.45887e+06	1.34089e+06	515187	383028	522186	1.06399e+06	766878
M148T42		148.027	42.2													5.70114e+06	5.96919e+06	6.23105e+06	1.51071e+06	6.91235e+06	6.37072e+06	7.87447e+06	1.3951e+06	2.28816e+06	3.58772e+06	1.6636e+06	6.78391e+06	7.54588e+06	8.89792e+06	1.50251e+06	6.51096e+06	4.12001e+06	1.76289e+06	1.69788e+07
M148T44		148.116	44.4													8.51315e+07	6.4597e+07	6.65659e+07	8.18486e+07	9.64876e+07	5.94391e+07	7.11582e+07	9.02683e+07	1.24573e+08	8.23862e+07	9.00287e+07	6.73479e+07	9.44253e+07	2.76155e+07	1.50012e+08	2.73985e+07	1.21068e+08	1.01172e+07	1.2247e+08
M148T50		148.08	50.3													8.31724e+07	1.30646e+08	1.25857e+08	1.64385e+08	1.83874e+08	1.11824e+08	2.08757e+08	2.11954e+08	2.78915e+08	1.73168e+08	1.45998e+08	1.41058e+08	1.68604e+08	1.60851e+08	1.263e+08	1.34778e+08	1.39172e+08	1.53852e+08	2.06662e+08
M148T51		148.06	51.1													4.21194e+08	2.09852e+08	2.5311e+08	2.68812e+08	4.79859e+08	3.06975e+08	5.50591e+07	4.60056e+07	3.57856e+07	4.81564e+07	7.5723e+06	2.24615e+08	1.14157e+08	1.20473e+08	1.62552e+08	3.77309e+07	1.12663e+08	1.01104e+08	1.467e+08
M148T53		148.108	53.5													1.16802e+07	1.88871e+07	1.47914e+07	8.29351e+06	5.55517e+06	1.62899e+07	1.07574e+07	6.96341e+06	5.50999e+06	3.94474e+06	3.51984e+06	2.28264e+06	3.84645e+06	1.28785e+07	1.72304e+07	1.416e+07	1.80827e+07	1.22306e+07	1.91188e+07
M148T54		148.096	54.2													3.10232e+07	3.08387e+07	3.55462e+07	3.67903e+07	4.1268e+07	3.81654e+07	3.99434e+07	2.57891e+07	2.64669e+07	1.21352e+07	2.01682e+07	1.77694e+07	2.08534e+07	3.26346e+07	3.08722e+07	3.21028e+07	3.68052e+07	3.04942e+07	3.76948e+07
M148T73	D-2-Hydroxyglutaric acid	148.047	73	148.037	29.8632	C5H8O5	[M]+	Hydroxy acids and derivatives	Short-chain hydroxy acids and derivatives	C01087		13095-47-1 / 103404-90-6	HMDB0000606	BioDeepDB	2	1.9644e+07	1.10095e+07	1.07838e+07	1.28092e+07	1.91075e+07	1.43482e+07	7.79234e+06	1.42048e+06	3.89011e+06	1.61895e+06	1.31882e+06	7.70737e+06	2.8668e+06	4.59373e+06	5.28808e+06	4.55679e+06	3.79365e+06	4.35056e+06	1.31832e+07
M148T84		147.594	83.8													694958	607427	809761	911837	755766	820246	1.0659e+06	1.12787e+06	1.07203e+06	966013	912575	782282	1.02359e+06	1.05115e+06	752290	738871	531086	812087	962572
M149T103	Nornicotine	149.06	103.2	148.1	1.18828	C9H12N2	[M+H]+	Pyridines and derivatives	Pyrrolidinylpyridines	C06524	Biosynthesis of other secondary metabolites	494-97-3	HMDB0001126	BioDeepDB	2	2.58479e+08	2.90945e+08	2.48352e+08	2.00981e+08	3.68845e+08	2.61061e+08	4.97427e+08	8.2513e+08	1.8238e+08	3.03015e+08	6.15789e+08	3.59613e+08	5.94519e+08	1.7582e+08	1.73368e+08	1.65332e+08	1.87576e+08	1.67096e+08	1.78196e+08
M149T135		149.05	135.3													167691	180915	179693	182520	238406	139919	252447	283192	218172	233931	367969	277404	225333	865874	449360	621017	496533	554582	349636
M149T205		149.05	205.4													720389	711303	601919	739923	810180	680233	700748	626779	629480	577588	570418	562388	1.23999e+06	816097	530041	810667	629976	1.08766e+06	707641
M149T223	(S)-2-Methylmalate	149.06	222.8	148.037	12.2218	C5H8O5	[M+H]+			C02614	Carbohydrate metabolism; Global and overview maps	6236-09-5		BioDeepDB	2	1.95409e+06	2.72516e+06	3.11584e+06	1.98653e+06	3.37673e+06	1.97178e+06	3.15942e+06	3.30823e+06	3.16213e+06	3.34823e+06	3.34086e+06	3.46184e+06	3.36779e+06	3.25636e+06	3.34086e+06	3.57591e+06	3.39968e+06	3.44684e+06	3.96561e+06
M149T232	L-threo-3-Methylmalate	149.047	232.4	148.037	16.2633	C5H8O5	[M+H]+			C06029	Carbohydrate metabolism			BioDeepDB	2	1.94597e+07	1.33774e+07	1.81124e+07	2.06878e+07	1.75775e+07	1.78917e+07	2.04973e+07	2.14832e+07	2.57528e+07	2.12518e+07	2.09963e+07	2.07825e+07	2.33677e+07	1.02262e+07	9.27064e+06	1.171e+07	1.14119e+07	1.06815e+07	1.62349e+07
M149T249	2-Oxo-4-methylthiobutanoic acid	149.023	249.3	148.019	0.0259304	C5H8O3S	[M+H]+	Fatty Acyls	Fatty acids and conjugates	C01180	Chemical structure transformation maps; Amino acid metabolism; Biosynthesis of other secondary metabolites; Global and overview maps	583-92-6	HMDB0001553	BioDeepDB	2	3.62939e+06	5.15496e+06	3.35549e+06	4.29736e+06	2.92126e+06	1.46051e+06	3.57034e+06	2.34368e+06	3.41452e+06	5.40532e+06	1.74248e+06	3.72211e+06	2.74235e+06	1.83901e+06	2.15087e+06	1.67039e+06	1.74963e+06	1.32533e+06	1.78954e+06
M149T257	Estragole	149.096	256.8	148.089	0.046668	C10H12O	[M+H]+	Phenol ethers	Anisoles	C10452	Biosynthesis of other secondary metabolites	140-67-0	HMDB0034121	BioDeepDB	2	4.89082e+06	4.13306e+06	2.63038e+06	5.20032e+06	5.08587e+06	5.14275e+06	5.61295e+06	6.42076e+06	4.28143e+06	4.39118e+06	456878	2.7921e+06	4.19727e+06	9.73961e+06	4.73327e+06	3.89961e+06	2.58086e+06	9.56562e+06	5.07532e+06
M149T282		149.096	281.8													1.02038e+06	1.04568e+06	1.42203e+06	910159	1.14761e+06	1.28357e+06	1.04028e+06	1.22172e+06	1.42359e+06	1.33012e+06	2.48717e+06	937704	1.45712e+06	1.09933e+06	875479	814570	894015	1.04351e+06	933769
M149T289		149.096	289.3													107590	240891	265337	972522	305097	806792	1.87896e+06	1.42761e+06	1.96515e+06	1.05959e+06	1.20122e+06	293754	1.14524e+06	1.23218e+06	938737	231367	1.19372e+06	1.23107e+06	1.35688e+06
M149T298		149.06	297.5													798347	744877	974608	1.01578e+06	768230	759609	124399	2.89024e+06	1.43909e+06	1.11692e+06	1.37833e+06	1.13861e+06	1.07855e+06	478271	401245	87225.3	108534	89739.2	448669
M149T315	Phthalic acid	149.023	315.1	166.027	27.0696	C8H6O4	[M+H-H2O]+	Benzene and substituted derivatives	Benzoic acids and derivatives	C01606	Membrane transport; Xenobiotics biodegradation and metabolism; Global and overview maps	88-99-3/3198-29-6	HMDB0002107	MoNA	2	2.18897e+06	2.96083e+06	2.58962e+06	2.92417e+06	2.27294e+06	1.59705e+06	2.55878e+06	4.87291e+06	4.26278e+06	1.04069e+07	2.14626e+06	4.83296e+06	2.56749e+06	1.11227e+06	1.6831e+06	1.42243e+06	1.19779e+06	1.22118e+06	2.38629e+06
M149T35	L-2-Hydroxyglutaric acid	148.976	34.7	148.037	4.26593	C5H8O5	[M+H]+	Fatty Acyls	Fatty acids and conjugates	C03196	Amino acid metabolism; Global and overview maps	13095-48-2	HMDB0000694	BioDeepDB	2	4.06463e+06	3.36244e+06	4.04443e+06	4.33671e+06	3.69331e+06	4.26382e+06	2.82746e+06	3.47637e+06	2.79682e+06	3.2402e+06	3.99804e+06	3.43205e+06	3.68644e+06	2.61931e+06	2.3908e+06	2.47388e+06	1.90011e+06	2.18513e+06	2.15334e+06
M149T380		149.132	379.6													3.54904e+06	6.74877e+06	3.03055e+06	3.21927e+06	9.98124e+06	3.20184e+06	8.05168e+06	2.0795e+06	3.35322e+06	2.57586e+06	2.25307e+06	6.84292e+06	3.30931e+06	2.20699e+06	4.36925e+06	2.20142e+06	2.84091e+06	2.22986e+06	3.17617e+06
M149T387		149.06	387.3													1.7092e+06	2.86344e+06	2.28079e+06	1.47144e+06	1.91068e+06	1.52351e+06	3.26781e+06	2.6063e+06	3.76269e+06	6.08507e+06	2.88771e+06	2.18799e+06	2.54198e+06	2.51163e+06	1.70478e+06	3.31981e+06	1.32627e+06	1.38964e+06	1.89631e+06
M149T410		149.023	409.7													5.29217e+06	4.81232e+06	4.84865e+06	2.15382e+06	2.3441e+06	4.80578e+06	1.78471e+06	4.63717e+06	4.15552e+06	2.39578e+06	3.54782e+06	3.01209e+06	3.72009e+06	5.4802e+06	6.03095e+06	5.90572e+06	5.16941e+06	5.30279e+06	5.36779e+06
M149T413		149.132	412.6													2.05342e+06	3.47099e+06	2.63689e+06	1.05809e+06	1.00116e+06	3.02178e+06	1.63016e+06	1.024e+06	909094	340991	457317	488236	511051	2.42172e+06	3.04313e+06	2.48492e+06	3.13746e+06	2.10098e+06	3.32256e+06
M149T44		149.117	44.4													1.2168e+07	3.09549e+06	3.70412e+06	8.76041e+06	4.77048e+06	5.12167e+06	4.29643e+06	849776	942276	1.28178e+06	2.45219e+06	3.10603e+06	1.05827e+06	1.89773e+06	1.72809e+06	1.84655e+06	845155	3.8594e+06	881246
M149T449		149.023	448.8													2.39673e+06	1.98792e+06	3.0461e+06	2.93104e+06	2.64815e+06	2.68392e+06	3.68329e+06	3.85886e+06	3.72558e+06	3.18087e+06	2.86487e+06	2.779e+06	3.63141e+06	3.24276e+06	2.62792e+06	2.43142e+06	1.91734e+06	2.75651e+06	3.64366e+06
M149T470		149.132	469.8													2.44265e+06	2.59327e+06	2.61676e+06	1.70357e+06	2.08126e+06	3.22563e+06	2.961e+06	2.48797e+06	2.75527e+06	2.53002e+06	1.90411e+06	2.47375e+06	2.96777e+06	1.7854e+06	2.52932e+06	2.08186e+06	1.99414e+06	2.59955e+06	1.7433e+06
M149T477		149.132	476.7													3.03266e+06	1.94946e+06	2.86394e+06	2.2911e+06	2.46246e+06	2.33255e+06	6.98284e+06	2.098e+06	2.47779e+06	2.17008e+06	2.18168e+06	6.50703e+06	2.30742e+06	5.66655e+06	2.79173e+06	2.40829e+06	2.17593e+06	2.21116e+06	2.02314e+06
M149T485		149.06	485													2.43204e+06	1.74791e+06	2.11247e+06	1.93649e+06	2.30456e+06	1.86273e+06	3.29779e+06	1.94484e+06	1.85207e+06	1.52889e+06	2.82679e+06	2.15374e+06	1.85291e+06	6.52275e+06	3.81956e+06	4.82454e+06	3.10213e+06	4.2121e+06	2.01072e+06
M149T50		149.08	50.3													1.86439e+07	8.45184e+06	9.90995e+06	1.2785e+07	1.5938e+07	9.85883e+06	5.38233e+06	4.5222e+06	1.81163e+07	1.15243e+07	5.47819e+06	3.52673e+07	1.18756e+07	9.30755e+06	1.29561e+07	1.6172e+07	1.50913e+07	1.02398e+07	1.38203e+07
M149T504		149.023	503.6													277491	675418	2.02005e+06	2.04838e+06	2.00898e+06	1.58349e+06	3.9693e+06	4.18627e+06	5.25363e+06	4.57499e+06	2.97187e+06	2.5224e+06	3.57389e+06	2.52539e+06	2.68949e+06	1.85946e+06	1.98792e+06	3.05117e+06	4.22102e+06
M149T51		149.064	51.2													1.63012e+07	1.34929e+07	1.26564e+07	1.56691e+07	1.58097e+07	1.63497e+07	2.58129e+07	9.07579e+06	8.19334e+06	5.20538e+06	1.00547e+07	1.61125e+07	1.04909e+07	1.26585e+07	6.3253e+06	7.40759e+06	7.19448e+06	7.18506e+06	5.1301e+06
M149T519		149.132	518.9													1.75748e+06	1.03381e+06	779164	948295	1.65352e+06	3.4132e+06	893480	2.40264e+06	919993	925763	1.50101e+06	1.92976e+06	1.02694e+06	2.92564e+06	2.88824e+06	2.63691e+06	1.6963e+06	3.04828e+06	2.68989e+06
M149T527		149.132	527.4													1.82778e+06	1.59553e+06	2.06387e+06	1.95096e+06	2.10347e+06	2.23251e+06	2.21007e+06	1.27295e+06	1.55357e+06	617764	1.06693e+06	979388	1.04166e+06	1.64285e+06	1.69478e+06	1.72789e+06	1.88974e+06	1.71984e+06	2.18648e+06
M149T551	3-Methyladenine	149.023	551	149.07	0.761305	C6H7N5	[M]+	Imidazopyrimidines	Purines and purine derivatives	C00913		5142-23-4	HMDB0011600	BioDeepDB	2	8.9201e+07	9.67694e+07	8.67271e+07	9.63985e+07	9.30731e+07	1.00705e+08	7.20052e+07	1.45794e+08	1.90627e+08	1.56207e+08	1.26803e+08	1.35143e+08	1.66999e+08	1.97245e+08	7.8522e+07	1.19905e+08	7.94328e+07	1.23413e+08	9.25147e+07
M149T75	7-Methyladenine	149.071	75.5	149.07	4.69576	C6H7N5	[M]+	Imidazopyrimidines	Purines and purine derivatives	C02241		935-69-3	HMDB0011614	BioDeepDB	2	1.14346e+06	4.08377e+06	2.81284e+06	2.98945e+06	3.95195e+06	3.7033e+06	4.15597e+06	4.02124e+06	895849	4.52669e+06	3.72883e+06	3.97897e+06	4.02247e+06	3.95621e+06	4.07649e+06	2.49111e+06	6.42531e+06	4.3598e+06	6.43859e+06
M150T294		149.552	294.4													671337	465398	644860	597553	555866	488789	586801	186095	230077	148430	481859	391734	234101	124129	128894	128787	197053	126768	456361
M150T41		150.027	40.5													4.54676e+06	2.23286e+06	4.3705e+06	5.56285e+06	3.93234e+06	4.04991e+06	5.05556e+06	5.66671e+06	8.22728e+06	5.56504e+06	5.46409e+06	5.86284e+06	6.98446e+06	1.41068e+06	1.28685e+06	1.77804e+06	1.80838e+06	1.58657e+06	3.16765e+06
M150T42		149.952	42.5													4.43474e+07	1.64341e+07	5.36348e+07	6.25301e+07	2.73579e+07	3.10783e+07	2.95085e+07	1.64916e+07	3.75562e+06	2.37706e+06	2.92677e+06	2.80843e+06	2.94561e+06	4.07109e+06	4.01146e+06	2.20072e+07	2.40046e+07	4.39843e+06	5.02723e+07
M150T507		150.127	506.7													782603	874878	1.06523e+06	1.05671e+06	1.03624e+06	787702	916829	846938	1.05011e+06	657820	641731	683812	856374	1.32116e+06	1.02215e+06	900574	972019	998732	1.33481e+06
M150T52		150.077	52													8.1157e+06	8.33129e+06	8.51859e+06	8.89944e+06	8.22044e+06	1.01291e+07	8.48254e+06	7.94906e+06	8.89426e+06	8.51998e+06	8.26477e+06	8.72145e+06	8.2887e+06	8.27447e+06	8.22543e+06	8.35394e+06	8.01089e+06	7.87024e+06	8.41603e+06
M150T551		150.026	551													5.75674e+06	7.07907e+06	1.29164e+07	1.04473e+07	7.5908e+06	1.08738e+07	7.50163e+06	6.48037e+06	8.77121e+06	8.45275e+06	7.5786e+06	7.50156e+06	8.89563e+06	8.73933e+06	6.69231e+06	8.03029e+06	5.69783e+06	8.05244e+06	1.59629e+07
M150T56		150.059	56.2													2.60901e+09	3.30132e+09	3.96773e+09	2.82696e+09	2.4582e+09	3.06167e+09	3.57893e+09	3.67075e+09	3.86432e+09	3.64431e+09	2.0526e+09	3.39023e+09	3.60266e+09	2.71091e+09	3.43552e+09	3.59893e+09	3.20725e+09	2.21102e+09	2.4728e+09
M150T73	Racemethionine	150.059	73	149.051	4.49429	C5H11NO2S	[M+H]+	Carboxylic acids and derivatives	Amino acids, peptides, and analogues	C01733		59-51-8	HMDB0033951	MoNA	2	3.63231e+09	3.07953e+09	2.93841e+09	2.91227e+09	3.05252e+09	1.30197e+09	1.6136e+09	5.65688e+09	6.01341e+09	4.81438e+09	8.08642e+08	2.73459e+09	4.27322e+09	1.20798e+09	6.01512e+09	5.58181e+09	5.3785e+09	5.47267e+09	6.79593e+09
M150T90		149.563	90.1													1.03055e+06	1.11021e+06	1.04171e+06	1.09116e+06	1.04103e+06	1.29068e+06	1.0734e+06	972851	1.11686e+06	1.11458e+06	1.01898e+06	1.06468e+06	1.05166e+06	1.05116e+06	1.00271e+06	1.03335e+06	984987	1.00002e+06	1.05295e+06
M150T96		150.055	96.2													6.20318e+07	8.03255e+07	6.50731e+07	6.80037e+07	5.57987e+07	4.15769e+07	5.25172e+07	4.49674e+07	6.98493e+07	1.10511e+08	7.31793e+07	7.92122e+07	5.51051e+07	1.03792e+08	6.41095e+07	6.44942e+07	6.01985e+07	7.08168e+07	6.79145e+07
M151T128		150.532	127.6													1.45138e+06	1.47138e+06	1.26297e+06	1.58239e+06	1.7007e+06	1.46125e+06	1.36905e+06	1.01828e+06	1.53941e+06	1.52693e+06	1.51335e+06	1.34515e+06	1.84882e+06	1.51059e+06	1.09508e+06	1.4456e+06	960960	1.21314e+06	2.99915e+06
M151T135		150.532	135.4													1.87067e+06	2.42005e+06	3.00376e+06	2.34611e+06	3.18548e+06	1.46048e+06	2.24299e+06	1.09885e+06	1.04028e+06	758255	670165	577554	2.45018e+06	1.68452e+06	760437	709989	699405	753563	3.10159e+06
M151T149		151.075	149.3													3.27389e+06	5.77561e+06	2.67211e+06	3.45972e+06	3.31581e+06	3.23404e+06	3.45854e+06	3.99877e+06	2.26757e+06	2.40031e+06	2.36701e+06	4.23691e+06	1.6862e+06	2.28883e+06	1.7151e+06	1.73136e+06	1.22835e+06	1.84816e+06	1.76153e+06
M151T175		151.096	174.8													427751	589908	551507	449637	444867	433465	518118	434645	384921	570490	528470	521516	457756	544415	421473	492394	516529	432892	475729
M151T220		151.075	219.6													934903	990190	937945	998621	973988	834932	948352	1.83945e+06	1.26286e+06	1.49096e+06	2.11864e+06	1.3479e+06	1.09628e+06	6.99589e+06	3.3869e+06	4.56988e+06	3.62834e+06	4.22074e+06	940270
M151T232		151.058	232.5													1.80256e+07	8.95808e+06	1.73604e+07	2.18796e+07	1.57752e+07	1.65548e+07	2.04048e+07	2.32573e+07	3.35336e+07	2.20896e+07	2.1718e+07	2.38109e+07	2.83165e+07	5.4892e+06	4.77076e+06	7.18027e+06	7.08213e+06	5.96006e+06	1.22324e+07
M151T242		150.523	242													694133	675289	720503	759596	757089	675861	726969	667356	753734	467706	561550	553526	685916	965966	845008	847902	915859	853397	1.04011e+06
M151T254		151.028	253.9													2.3189e+06	2.20921e+06	1.72295e+06	2.36869e+06	2.58684e+06	1.4909e+06	2.34168e+06	1.94532e+06	4.00805e+06	5.41868e+06	3.12619e+06	4.30741e+06	1.89328e+06	278202	245957	250815	239307	255097	260244
M151T257		151.148	256.8													275600	292310	333910	333384	308370	270112	334930	293185	305190	208130	278808	240084	285664	412569	351761	363251	380094	356575	438009
M151T264		150.53	264.1													78005.2	13923.9	653198	2.06496e+06	1.57276e+06	423081	1.05197e+06	319353	887953	416822	258316	599673	568094	429637	184477	211637	263480	234643	485529
M151T379		151.112	379.3													9.98429e+06	6.20712e+06	7.32423e+06	9.36118e+06	1.00249e+07	1.07853e+07	1.0805e+07	1.04778e+06	3.38685e+06	2.11765e+06	3.62234e+06	3.17336e+06	1.82445e+06	4.84623e+06	2.15021e+06	4.51796e+06	1.4617e+06	4.65225e+06	3.60554e+06
M151T413		151.148	412.5													1.87006e+06	2.22649e+06	2.86385e+06	2.70824e+06	2.69378e+06	1.96879e+06	2.66794e+06	2.36275e+06	2.56105e+06	1.85658e+06	2.15023e+06	1.71577e+06	2.22092e+06	3.44829e+06	2.54603e+06	2.38903e+06	2.41945e+06	2.41544e+06	3.36239e+06
M151T417		151.075	416.8													3.82683e+06	1.89281e+06	3.09058e+06	2.9468e+06	3.37494e+06	2.65661e+06	1.80449e+06	126699	1.58181e+06	61672.4	398271	2.34366e+06	877778	1.79831e+06	1.74655e+06	1.31917e+06	1.49892e+06	1.32755e+06	1.55703e+06
M151T42		151.034	42.2													3.28651e+09	2.34341e+09	2.70344e+09	2.45988e+09	4.96238e+08	2.00473e+09	1.5851e+09	2.75113e+09	3.16657e+09	6.63336e+08	3.37359e+09	2.61984e+09	5.12985e+09	2.43478e+09	3.61346e+08	1.87964e+09	9.53822e+08	1.30336e+09	8.89963e+08
M151T483		151.075	483.5													1.89142e+06	1.85888e+06	704502	1.82013e+06	1.95803e+06	1.8462e+06	1.6181e+06	1.62566e+06	1.71e+06	2.09668e+06	1.62593e+06	1.66171e+06	1.60003e+06	1.92714e+06	1.91714e+06	948828	1.90504e+06	1.853e+06	1.92883e+06
M151T519		151.112	518.8													4.99906e+06	5.88016e+06	6.50424e+06	7.48895e+06	7.79905e+06	7.51821e+06	8.39806e+06	2.74298e+06	3.36633e+06	2.50999e+06	3.15034e+06	5.40129e+06	2.73049e+06	4.85668e+06	3.77957e+06	4.3274e+06	2.41831e+06	4.13513e+06	3.3463e+06
M151T532		151.112	532.2													6.57668e+06	3.23911e+06	5.6114e+06	5.18928e+06	7.8285e+06	4.33552e+06	4.79843e+06	2.29018e+06	5.03291e+06	1.95319e+06	2.8335e+06	6.90053e+06	2.06859e+06	3.11909e+06	5.35876e+06	5.86091e+06	7.82366e+06	3.65344e+06	2.48571e+06
M151T56		151.062	56.2													1.41623e+08	1.32447e+08	1.54947e+08	2.76204e+08	1.89649e+08	1.27616e+08	1.78047e+08	1.30427e+08	2.85236e+08	3.2701e+08	1.8098e+08	3.26057e+08	2.00587e+08	7.99873e+07	5.18986e+07	8.11472e+07	5.60468e+07	5.22326e+07	1.06431e+08
M151T73		151.062	72.9													1.45998e+08	2.22233e+07	1.12489e+08	1.90145e+07	1.62397e+07	1.16364e+08	1.62327e+07	1.18312e+08	3.25475e+07	1.41624e+07	1.46288e+08	3.51591e+07	1.7606e+08	1.66715e+08	8.1602e+07	1.04593e+08	9.18354e+07	8.94701e+07	6.50081e+07
M151T80	L-Arabinose	151.096	79.5	150.053	0.415744	C5H10O5	[M+H]+	Organooxygen compounds	Carbohydrates and carbohydrate conjugates	C00259	Carbohydrate metabolism; Membrane transport; Global and overview maps	5328-37-0 / 147-81-9 / 87-72-9	HMDB0000646	BioDeepDB	2	3.40513e+06	968151	546179	2.22553e+06	2.7113e+06	772498	2.20347e+06	414535	1.60176e+06	417693	404096	1.71256e+06	512763	1.10198e+06	729898	322485	699571	578859	553143
M151T84	2-Methoxy-4-vinylphenol	151.075	83.6	150.068	0.749129	C9H10O2	[M+H]+	Phenols	Methoxyphenols	C17883		7786-61-0	HMDB0013744	BioDeepDB	2	1.27086e+08	7.89512e+08	2.43479e+08	1.06493e+09	1.96187e+08	1.66216e+08	2.90403e+08	2.72167e+08	2.53601e+08	1.526e+08	9.39801e+07	1.60667e+08	1.37363e+08	8.70849e+07	5.24561e+07	1.27134e+08	1.70997e+07	3.44697e+07	2.53019e+07
M151T99		151.039	98.6													6.53557e+06	5.80351e+06	6.29834e+06	6.10979e+06	6.31919e+06	7.1547e+06	7.02095e+06	2.53521e+06	2.81255e+06	3.4505e+06	2.50033e+06	2.53195e+06	2.58883e+06	2.23059e+06	6.68705e+06	8.25625e+06	6.90482e+06	5.2163e+06	7.23905e+06
M152T205		152.07	205.4													2.62935e+06	2.74105e+06	2.44097e+06	2.86569e+06	3.30358e+06	2.96116e+06	2.88424e+06	1.62727e+06	2.29517e+06	1.86379e+06	2.47324e+06	2.19355e+06	2.31102e+06	3.42977e+06	2.71288e+06	3.17085e+06	4.24471e+06	2.69812e+06	3.19836e+06
M152T233		152.059	232.5													658117	422864	474461	540807	570916	568561	403904	123904	229500	148366	80716.9	451692	226325	261755	283035	237482	217629	169186	263288
M152T240		152.107	239.7													1.09784e+06	1.14067e+06	1.0283e+06	1.05013e+06	1.11643e+06	900182	845725	251621	341898	223561	278625	307407	251831	396235	294041	294355	250822	251598	295064
M152T264_1		151.549	264.1													5.11357e+06	6.60882e+06	8.17319e+06	8.64488e+06	8.59232e+06	5.34328e+06	8.34094e+06	7.0915e+06	1.54963e+07	2.67169e+07	4.71412e+06	1.34218e+07	5.72063e+06	1.58959e+06	2.75551e+06	2.6122e+06	2.49206e+06	1.54645e+06	1.93516e+06
M152T264_2		152.051	264.1													1.29316e+06	493802	795388	1.22522e+06	885275	1.03712e+06	1.02996e+06	1.20184e+06	2.14971e+06	1.25864e+06	1.10604e+06	1.16936e+06	1.71353e+06	612680	504225	609487	455409	568611	591261
M152T42_1		151.95	42.5													1.04127e+07	9.9848e+06	5.46873e+06	1.12326e+07	6.62316e+06	6.85427e+06	8.84182e+06	1.38864e+07	1.44114e+07	2.45156e+07	1.18065e+07	1.89473e+07	8.857e+06	6.10581e+07	2.8872e+07	2.89847e+07	2.10021e+07	4.32199e+07	2.11404e+07
M152T42_2	Xanthine	152.037	42.2	152.033	23.0207	C5H4N4O2	[M]+	Imidazopyrimidines	Purines and purine derivatives	C00385	Chemical structure transformation maps; Biosynthesis of other secondary metabolites; Global and overview maps; Nucleotide metabolism	69-89-6	HMDB0000292	BioDeepDB	2	6.665e+07	3.19952e+08	4.72352e+08	3.40308e+08	2.60932e+08	7.64275e+07	2.95438e+08	3.69526e+08	3.61107e+08	3.19087e+08	6.56676e+08	2.92113e+08	7.01239e+08	4.00331e+08	6.67123e+07	2.58182e+08	2.14834e+08	6.05356e+08	2.60662e+08
M152T44		152.07	44.2													4.30771e+06	4.17808e+06	1.01211e+06	1.81379e+06	1.71416e+06	3.20859e+06	3.86379e+06	3.08529e+06	1.92217e+06	1.97542e+06	4.17161e+06	4.08203e+06	3.43867e+06	4.56785e+06	5.26851e+06	5.254e+06	5.00613e+06	5.44399e+06	5.144e+06
M152T54	Guanine	152.055	54.3	151.049	7.73402	C5H5N5O	[M+H]+	Imidazopyrimidines	Purines and purine derivatives	C00242	Global and overview maps; Nucleotide metabolism	73-40-5	HMDB0000132	BioDeepDB	2	1.08318e+09	5.19895e+08	3.75774e+08	6.67749e+08	7.71844e+08	3.3249e+08	3.43075e+08	2.58673e+08	2.87117e+08	2.88164e+08	2.86147e+08	3.24125e+08	3.15305e+08	2.56746e+08	2.75732e+08	2.50553e+08	2.69195e+08	2.667e+08	2.60683e+08
M152T55		152.07	55.5													5.47765e+06	6.30077e+06	7.23056e+06	5.42308e+06	4.54594e+06	5.6792e+06	6.24554e+06	6.78052e+06	7.53501e+06	7.1983e+06	4.01713e+06	6.31206e+06	7.08212e+06	4.87137e+06	6.15815e+06	6.93385e+06	5.93442e+06	4.19238e+06	4.42999e+06
M152T73		152.055	72.9													3.30525e+08	1.63085e+08	2.14485e+08	2.46509e+08	2.71658e+08	2.48473e+08	1.73434e+08	4.42903e+07	1.14292e+08	3.59966e+07	3.81392e+07	1.8558e+08	9.73427e+07	1.26702e+08	1.23828e+08	1.13279e+08	1.11703e+08	9.41441e+07	1.30238e+08
M152T84		152.079	83.6													1.49299e+07	1.73881e+07	1.70931e+07	1.5575e+07	1.24056e+07	1.40584e+07	1.72504e+07	1.47225e+07	1.6603e+07	1.49995e+07	1.55262e+07	1.75889e+07	1.5897e+07	1.87655e+07	1.61334e+07	1.59501e+07	1.54217e+07	1.59648e+07	1.69822e+07
M152T86		151.549	85.6													1.29857e+07	1.38049e+07	1.11539e+07	1.28229e+07	8.27377e+06	8.50529e+06	8.963e+06	1.33542e+07	6.2522e+06	1.42209e+08	8.66363e+06	5.69386e+07	7.76446e+06	1.24837e+07	3.35487e+07	3.94522e+07	3.21139e+07	1.65565e+07	1.82681e+07
M153T114		153.054	113.6													578560	363917	257910	406355	444883	239901	347524	56253.2	373748	65853	56621.9	386054	286078	250628	472944	435615	70799.1	72355.3	357595
M153T212		153.054	212.1													898613	1.20661e+06	1.16462e+06	1.25699e+06	1.0989e+06	1.05105e+06	1.02667e+06	1.13717e+06	1.6638e+06	1.45033e+06	1.57973e+06	1.39026e+06	1.94905e+06	1.18675e+06	1.07159e+06	961684	404138	1.01759e+06	985719
M153T213		152.539	212.9													227673	309823	371096	395169	408976	239722	389998	331648	731063	1.26907e+06	224818	636995	268803	71539.9	125614	124313	118489	70569.4	85490.7
M153T242		153.102	242													2.57201e+06	342600	1.57126e+06	979883	2.42333e+06	2.40003e+06	1.97176e+06	213577	249647	239415	375368	939754	245252	1.77675e+06	1.78498e+06	1.70741e+06	1.27756e+06	1.73382e+06	1.66527e+06
M153T245		153.054	245.4													445544	615741	749618	756378	743523	416656	1.15693e+06	1.09738e+06	1.58054e+06	849200	973015	624171	1.32463e+06	308909	115353	130826	115406	313403	123066
M153T273		153.091	273.1													7.99758e+06	3.08338e+06	3.51391e+06	4.45906e+06	5.36501e+06	3.18598e+06	2.86004e+06	1.81629e+06	2.60721e+06	1.66948e+06	3.25368e+06	3.74145e+06	3.09183e+06	1.95715e+06	1.63888e+06	1.63824e+06	1.31229e+06	1.99804e+06	1.17752e+06
M153T286		153.091	285.7													836441	2.28593e+06	2.09543e+06	2.81051e+06	4.68317e+06	3.6037e+06	3.46789e+06	382535	449580	440226	430928	2.92345e+06	442343	3.29471e+06	2.64364e+06	3.14136e+06	403052	3.82086e+06	3.0431e+06
M153T300		153.127	300.1													4.6517e+06	8.33091e+06	6.22468e+06	9.74284e+06	6.90032e+06	6.02736e+06	7.53652e+06	1.35183e+06	2.05083e+06	341192	1.3709e+06	1.43495e+06	879673	2.56013e+06	1.55013e+06	1.41422e+06	1.37768e+06	1.2174e+06	1.78671e+06
M153T318		152.557	317.7													87076	100360	185030	226969	131422	85759.1	71129.2	313486	356476	2.47495e+06	345918	405389	343465	100305	123902	63367.7	75045.4	81866.5	192786
M153T326		153.091	326													6.59204e+06	6.28158e+06	6.77555e+06	6.32908e+06	7.86966e+06	5.90714e+06	6.21895e+06	4.68508e+06	4.06938e+06	2.98049e+06	4.85382e+06	4.66077e+06	5.18007e+06	1.52674e+06	2.04222e+06	1.98127e+06	2.29512e+06	774589	5.5866e+06
M153T386		153.091	386.4													1.27363e+06	888871	3.48673e+06	6.07785e+06	1.65711e+06	3.89565e+06	1.17423e+06	8.22824e+06	6.25977e+06	5.59024e+06	9.25347e+06	1.49492e+07	7.53012e+06	565847	549228	2.21585e+06	500460	621374	477955
M153T400		153.091	400.1													4.48992e+06	5.05713e+06	5.24382e+06	4.29116e+06	5.24334e+06	4.77283e+06	5.1019e+06	4.12179e+06	4.4932e+06	4.12161e+06	4.22035e+06	4.64559e+06	4.40266e+06	4.12747e+06	4.31625e+06	4.83693e+06	4.27314e+06	4.43122e+06	4.40282e+06
M153T417		153.091	416.9													1.0304e+06	817992	3.53902e+06	4.72898e+06	2.12139e+06	3.72901e+06	1.27087e+06	382894	2.64995e+06	1.95207e+06	1.82562e+06	6.21304e+06	2.19697e+06	3.38818e+06	4.72953e+06	1.25237e+06	1.65221e+06	3.61669e+06	2.10728e+06
M153T42		153.033	42.2													3.22802e+08	7.64543e+07	8.75648e+07	2.42888e+08	6.11949e+08	3.28667e+08	7.91411e+07	3.97358e+08	4.27509e+08	1.38612e+09	2.54869e+08	3.0029e+08	2.78143e+08	9.09117e+07	8.64631e+07	1.00496e+08	9.51895e+07	2.51335e+08	9.91306e+07
M153T433		153.091	432.7													7.50707e+06	1.05675e+06	4.82419e+06	5.69012e+06	1.39579e+07	5.46506e+06	847886	701878	858342	668406	721747	1.43115e+07	748690	3.48746e+06	852384	2.91333e+06	796114	3.20299e+06	778778
M153T444	(+)-Camphor	153.127	443.6	152.12	1.14937	C10H16O	[M+H]+	Prenol lipids	Monoterpenoids	C00808	Sensory system; Global and overview maps; Metabolism of terpenoids and polyketides	c("464-49-3", "76-22-2")	HMDB0059838	mzCloud	2	4.37668e+06	428217	3.1243e+06	4.88902e+06	3.58522e+06	9.96508e+06	3.54792e+06	262056	306282	291457	1.53649e+06	4.13421e+06	302202	9.60804e+06	8.63834e+06	1.01137e+07	5.64142e+06	1.05573e+07	9.26736e+06
M153T519		153.091	518.9													2.21427e+06	2.60901e+06	2.54088e+06	2.12638e+06	2.10482e+06	2.04687e+06	2.48193e+06	2.1266e+06	2.32494e+06	2.43471e+06	2.35231e+06	2.4294e+06	2.26025e+06	2.5464e+06	2.3042e+06	2.3181e+06	2.36469e+06	2.40067e+06	2.55591e+06
M153T520		153.127	520													1.14921e+07	937478	7.89873e+06	9.57084e+06	8.61022e+06	5.92832e+06	7.86589e+06	2.2592e+06	5.63114e+06	2.65609e+06	4.92959e+06	5.19534e+06	3.51811e+06	3.85793e+06	4.57706e+06	1.01015e+07	4.54265e+06	6.66914e+06	6.18899e+06
M153T54		153.059	54.2													1.58401e+07	1.61105e+07	1.32815e+07	1.29803e+07	1.50393e+07	1.07282e+07	1.25773e+07	7.46406e+06	6.31475e+06	8.15297e+06	8.18214e+06	1.27282e+07	1.13954e+07	1.13735e+07	2.74332e+06	1.28558e+07	1.33106e+07	1.27887e+07	9.99736e+06
M153T559		153.091	559.5													4.08549e+06	2.38601e+06	2.57394e+06	4.53494e+06	2.8732e+06	685687	2.78066e+06	832905	1.68305e+06	900761	851539	3.51122e+06	1.47329e+06	1.49318e+06	369780	341073	330210	1.34022e+06	1.14952e+06
M153T578		152.995	578.1													7.18206e+06	1.6693e+07	7.55479e+06	6.47691e+06	8.61629e+06	1.95967e+07	6.89091e+06	2.51043e+07	5.07875e+07	4.48289e+07	2.51361e+07	2.73451e+07	3.04315e+07	2.62621e+07	1.69435e+07	8.86246e+06	3.39206e+07	2.13368e+07	1.0491e+07
M153T68		152.52	68.2													1.17934e+06	1.2695e+06	1.13831e+06	1.42022e+06	1.34682e+06	1.0034e+06	4.30248e+06	2.60201e+06	2.49657e+06	1.95613e+06	2.77794e+06	2.64172e+06	2.99198e+06	3.94268e+06	3.16098e+06	2.73321e+06	3.2028e+06	2.63159e+06	3.07655e+06
M153T73		153.06	73													1.00445e+07	1.81868e+07	5.45039e+06	6.49469e+06	1.04463e+07	9.99884e+06	1.37238e+07	5.89262e+06	6.41865e+06	7.06646e+06	3.60607e+06	9.86144e+06	4.73414e+06	1.95321e+06	1.39046e+06	1.26748e+06	1.21628e+06	1.16911e+06	953899
M153T84		153.08	83.7													269904	802888	342357	349835	392992	403383	601080	553579	669312	895300	361379	481214	388016	153564	100626	157758	71778.1	97799.4	61362.6
M154T108		154.026	108.1													693490	684947	683265	677210	683814	682951	640284	668826	638878	617819	672479	667142	667921	703902	696437	705334	692842	709442	704985
M154T145		153.541	145.3													2.45501e+06	1.60943e+06	1.73187e+06	1.53918e+06	1.62415e+06	2.09505e+06	352082	1.75154e+06	1.77452e+06	255204	2.34009e+06	2.24001e+06	1.76597e+06	1.27696e+06	1.8174e+06	1.84289e+06	1.80835e+06	1.37055e+06	1.51451e+06
M154T193		154.042	193.2													1.29947e+09	1.20464e+08	1.05585e+09	1.01673e+09	1.0211e+09	6.4838e+07	3.73394e+07	6.1542e+08	1.41385e+09	3.28739e+08	4.46394e+08	1.75056e+09	9.00173e+08	5.53205e+07	5.10893e+08	2.59098e+07	1.87218e+07	3.03755e+07	7.11789e+08
M154T226		154.026	226.4													258505	325571	225370	124868	342152	248169	133555	233704	113376	104123	402649	328018	322253	127946	143593	141146	116038	132082	125306
M154T233		154.05	232.9													437076	1.37552e+06	482061	518767	567486	621788	948171	259983	988767	1.32915e+06	612212	240789	256231	198644	195082	172893	196430	197030	160284
M154T237		153.567	237.5													410283	113748	96356.5	136418	103404	81060.3	88536.4	84631.9	51429.7	27683.5	160054	213057	146624	233250	208765	186868	186053	141390	151206
M154T264		154.052	264													431412	454946	582862	424567	332782	414199	502702	590743	545644	498870	312123	458407	508205	386055	477310	519022	487659	311589	320683
M154T269		154.042	269.5													1.8919e+07	6.98273e+06	8.97747e+06	1.58837e+07	1.07366e+07	1.61789e+07	1.1402e+07	8.05156e+06	8.77099e+06	8.01987e+06	8.47309e+06	4.22629e+06	8.62008e+06	8.11263e+06	8.33184e+06	8.21169e+06	1.07337e+07	6.26356e+06	7.16311e+06
M154T276		154.131	276.1													286499	319633	224649	377988	369953	232865	202219	298275	208899	367177	303041	329910	479824	603137	542549	587938	443344	727143	641991
M154T294		154.058	294.4													525949	326709	681612	457301	589833	522348	333491	350988	342499	391379	666240	595585	323994	423078	473467	407758	403740	339877	387062
M154T308		154.051	307.8													2.1887e+06	3.8722e+06	643706	1.04743e+06	2.39864e+06	1.93757e+06	2.83974e+06	692662	464976	628187	691548	2.10778e+06	684620	502452	565684	536846	467468	542651	566642
M154T41		154.013	40.5													3.13784e+06	3.37834e+06	4.55775e+06	4.46354e+06	3.62196e+06	2.778e+06	3.3898e+06	3.55997e+06	2.03785e+06	1.58772e+06	3.17109e+06	2.25754e+06	2.82461e+06	2.22843e+06	1.69257e+06	1.63356e+06	1.95712e+06	1.79174e+06	2.89323e+06
M154T42_1		153.948	42.5													5.49071e+06	9.83485e+06	1.039e+07	1.18875e+07	1.12831e+07	6.08473e+06	9.2878e+06	7.48416e+06	2.22547e+07	4.78049e+07	4.90159e+06	1.91258e+07	5.37908e+06	4.13297e+06	3.81865e+06	4.3298e+06	4.21686e+06	3.95458e+06	3.6972e+06
M154T42_2		154.036	42.2													4.5996e+06	1.92354e+07	3.10708e+07	1.8754e+07	3.31246e+07	2.81444e+07	2.19901e+07	4.45621e+07	2.04577e+07	2.00307e+07	5.57565e+07	4.41408e+07	4.63541e+07	2.49738e+07	2.13889e+07	2.16226e+07	2.44345e+07	2.33171e+07	3.69022e+07
M154T444		154.131	443.7													257522	299725	268779	314024	252023	379164	249084	279581	310386	302936	313811	316517	297056	350482	311996	327652	180234	192475	356254
M154T64		154.002	63.9													2.69725e+07	1.6387e+07	5.52594e+06	4.80121e+06	3.75753e+06	1.15787e+07	3.26688e+06	1.19922e+07	2.45917e+07	5.13788e+07	6.25837e+07	4.24731e+07	5.56355e+07	2.81171e+06	1.78151e+07	4.81021e+06	2.74454e+06	1.82614e+07	2.31074e+06
M154T76	3-Hydroxyanthranilic acid	154.05	75.7	153.043	0.632423	C7H7NO3	[M+H]+	Benzene and substituted derivatives	Benzoic acids and derivatives	C00632	Amino acid metabolism; Xenobiotics biodegradation and metabolism; Global and overview maps	548-93-6	HMDB0001476	BioDeepDB	2	4.91255e+06	3.2059e+06	4.57695e+06	3.99291e+06	4.04956e+06	4.47603e+06	3.56809e+06	4.93352e+06	4.35037e+06	4.09897e+06	4.94641e+06	5.01953e+06	4.59478e+06	5.35908e+06	6.03918e+06	5.69688e+06	5.42366e+06	5.51831e+06	5.60048e+06
M154T90		154.05	90.1													1.87625e+07	8.82658e+06	1.2365e+07	1.1742e+07	1.72723e+07	1.43529e+07	7.95342e+06	1.7412e+06	1.83736e+06	1.6153e+06	1.95509e+06	5.485e+06	2.00615e+06	3.9149e+06	3.4694e+06	2.75525e+06	3.06466e+06	1.79461e+06	3.73528e+06
M154T98		154.086	98.2													1.9783e+06	2.39175e+06	2.36584e+06	1.93416e+06	2.01463e+06	1.92094e+06	2.20881e+06	1.96093e+06	2.01403e+06	2.18912e+06	2.27548e+06	2.11093e+06	2.04859e+06	2.31339e+06	2.05459e+06	2.0713e+06	2.15015e+06	2.09823e+06	2.30571e+06
M155T125	N-Methylethanolaminium phosphate	155.034	124.9	155.035	7.09519	C3H10NO4P	[M]+	Organic oxides	Amines	C01210	Lipid metabolism		HMDB0060173	MetaDNA	2	2.21795e+06	3.03552e+06	2.31207e+06	2.10291e+06	2.58384e+06	3.18879e+06	2.98106e+06	2.09405e+06	2.18703e+06	3.13476e+06	4.41792e+06	3.39789e+06	2.08037e+06	1.6312e+06	3.05707e+06	2.64157e+06	3.42373e+06	3.14144e+06	1.89993e+06
M155T267		155.107	266.7													805094	822271	2.74869e+06	3.63878e+06	752856	2.76409e+06	714232	1.60357e+06	3.70194e+06	772609	1.78166e+06	711949	3.56217e+06	5.24399e+06	2.95249e+06	3.41875e+06	2.36218e+06	2.21472e+06	4.06412e+06
M155T318	(1R,6S)-6-Amino-5-oxocyclohex-2-ene-1-carboxylate	155.06	318	155.058	8.38388	C7H9NO3	[M]+			C19831	Biosynthesis of other secondary metabolites; Global and overview maps			BioDeepDB	2	3.2472e+07	1.60692e+07	1.62468e+07	3.00129e+07	3.09385e+07	3.57678e+07	4.00215e+07	2.50185e+06	6.56365e+06	3.23057e+06	4.1156e+06	1.08297e+07	2.2849e+06	1.14658e+07	1.05459e+07	1.1963e+07	6.26719e+06	5.73646e+06	9.30727e+06
M155T336	Diethylphosphoric acid	155.046	336.4	154.04	3.07005	C4H11O4P	[M+H]+	Organic phosphoric acids and derivatives	Phosphate esters	C06608	Xenobiotics biodegradation and metabolism	598-02-7	HMDB0012209	mzCloud	2	2.02376e+06	281927	1.50174e+06	1.977e+06	1.93468e+06	1.94611e+06	1.99011e+06	325301	317696	228098	397533	458658	291581	1.28389e+06	1.19685e+06	1.31303e+06	910850	1.27337e+06	1.11704e+06
M155T34		154.907	34.4													744791	779652	2.71045e+06	3.13609e+06	2.49575e+06	766655	3.01153e+06	3.46695e+06	4.20328e+06	3.90772e+06	3.94693e+06	4.05811e+06	4.06649e+06	1.74159e+06	2.06281e+06	545138	500683	559305	504706
M155T35_1		154.966	35													6.86826e+06	5.49662e+06	761756	612797	3.11842e+06	3.8764e+06	842437	1.18645e+06	3.46291e+06	685088	527195	2.90573e+06	759322	1.07825e+07	1.70903e+07	1.45438e+07	1.65058e+07	1.27169e+07	2.31099e+07
M155T35_2		154.988	34.7													1.72926e+07	8.06947e+06	2.63562e+07	6.61825e+06	1.43153e+07	7.03013e+06	2.51374e+07	7.75069e+06	7.29917e+06	8.36638e+06	7.28933e+06	7.69129e+06	8.35718e+06	1.24549e+07	1.12983e+07	7.33386e+06	7.27649e+06	6.94832e+06	6.99537e+06
M155T365		155.107	365.1													7.61923e+06	8.67772e+06	5.20186e+06	9.65027e+06	8.51441e+06	8.85296e+06	8.28168e+06	8.84751e+06	6.59762e+06	9.24014e+06	1.01817e+07	8.47534e+06	6.39509e+06	8.53741e+06	7.53376e+06	8.52587e+06	7.77332e+06	7.7016e+06	9.57828e+06
M155T379		155.106	379.3													1.27173e+08	6.00151e+07	6.51225e+07	5.07156e+07	6.12039e+07	4.80008e+07	3.95356e+07	2.33962e+07	5.16566e+07	2.51241e+07	1.29435e+07	5.48697e+07	6.13901e+07	2.28729e+07	2.59273e+07	2.51875e+07	2.34577e+07	1.7085e+07	2.25858e+07
M155T403		155.106	403.3													2.29887e+07	2.50063e+07	2.14058e+07	2.6783e+07	1.40714e+08	1.63079e+07	1.84587e+07	1.88471e+07	6.13724e+07	7.40931e+07	3.20008e+07	8.19025e+07	3.89421e+07	4.91763e+07	5.6504e+07	6.06483e+07	2.84867e+07	9.41916e+07	9.3483e+07
M155T414	2,3-Butanediol	155.106	414.1	154.012	0.660002	C4H10O2S2	[M+H]+	Organooxygen compounds	Alcohols and polyols	C00265		513-85-9 / 3483-12-3	HMDB0003156	BioDeepDB	2	8.86633e+06	8.05604e+06	6.54826e+06	7.94258e+06	7.37037e+06	5.29309e+06	7.45861e+06	5.20652e+06	8.58534e+06	6.5919e+06	2.55628e+06	1.09342e+07	8.36729e+06	5.74399e+06	7.64527e+06	8.19926e+06	8.33583e+06	4.87027e+06	8.2796e+06
M155T429		155.106	428.6													3.91614e+06	5.08794e+06	3.49812e+06	3.88631e+06	3.31157e+06	2.3152e+06	3.03188e+06	7.98998e+06	1.1347e+07	7.24691e+06	3.83376e+06	1.01808e+07	1.23707e+07	3.02082e+06	7.12015e+06	8.03675e+06	1.01375e+07	4.49078e+06	7.99755e+06
M155T437		155.106	437.1													4.59442e+06	6.21749e+06	6.24213e+06	6.3189e+06	5.96472e+06	6.17497e+06	7.99111e+06	3.90036e+06	1.14958e+07	768317	2.63548e+06	3.10624e+06	2.9761e+06	3.25368e+06	4.75035e+06	3.66303e+06	4.39365e+06	1.12388e+06	4.64009e+06
M155T442		154.988	441.9													2.17127e+07	2.09113e+07	2.29369e+07	2.23671e+07	5.62109e+06	2.11794e+06	5.28045e+06	2.07024e+07	5.03975e+06	1.05918e+07	5.49435e+06	5.15989e+06	2.19144e+07	2.25367e+07	2.12208e+07	2.18083e+07	2.32678e+07	2.30788e+07	1.59164e+07
M155T448		155.107	448.4													7.91305e+06	3.92308e+06	3.33338e+06	7.0923e+06	6.42171e+06	1.09425e+07	5.98582e+06	1.97697e+06	2.18134e+06	1.41055e+06	1.85234e+06	4.70796e+06	1.872e+06	3.39069e+06	8.84323e+06	6.03498e+06	2.34082e+06	4.59839e+06	9.565e+06
M155T459		155.107	458.9													4.81255e+06	5.75744e+06	3.50411e+06	5.30054e+06	3.94663e+06	1.5605e+06	6.71457e+06	1.42554e+07	7.59219e+06	1.73289e+06	1.58594e+06	7.42988e+06	6.68153e+06	1.2429e+07	1.14082e+07	1.16507e+07	1.84473e+07	7.87261e+06	4.68175e+06
M155T462		154.988	461.6													1.16796e+08	7.44513e+07	5.341e+07	6.76755e+07	3.27378e+07	4.6762e+07	6.1365e+07	3.90384e+07	4.76869e+07	2.34114e+07	5.52198e+07	8.33668e+07	4.91975e+07	5.55812e+07	1.09603e+08	5.31896e+07	8.85426e+07	7.13694e+07	6.81516e+07
M155T468_1		155.048	468.4													3.06966e+06	499090	1.80815e+06	2.88862e+06	2.7072e+06	3.55637e+06	3.50438e+06	517445	642989	271157	583333	1.11054e+06	281306	1.54396e+06	1.34271e+06	1.51238e+06	686334	1.61878e+06	1.22465e+06
M155T468_2		155.106	468.4													2.47515e+07	1.65135e+07	2.35864e+07	3.28418e+07	3.04371e+07	2.9602e+07	5.04546e+07	4.32814e+06	6.64002e+06	4.72139e+06	6.5645e+06	1.70998e+07	1.17644e+06	2.11403e+07	9.66222e+06	1.10932e+07	5.05465e+06	1.88743e+07	1.15792e+07
M155T48		155.042	48.1													1.43946e+06	1.15981e+06	1.26332e+06	1.4748e+06	1.21449e+06	1.04498e+06	1.6792e+06	9.93232e+06	7.3224e+06	7.59701e+06	1.1697e+07	5.83276e+06	9.4355e+06	907394	729927	1.22439e+06	828560	1.02661e+06	742859
M155T484		155.107	484													1.14205e+07	1.59321e+07	1.39785e+07	1.53801e+07	2.64717e+07	1.22051e+07	4.30958e+07	5.07938e+07	4.34472e+06	2.59866e+06	1.10543e+07	8.74207e+06	3.39245e+06	3.42984e+07	8.9322e+06	2.03047e+07	1.22984e+07	2.32444e+07	1.18212e+07
M155T494		155.107	494.4													3.00459e+06	5.67721e+06	1.87482e+06	8.16799e+06	8.33144e+06	8.37568e+06	6.94326e+06	3.14714e+06	4.41741e+06	2.2155e+06	2.69871e+06	5.49467e+06	901876	4.23548e+06	4.4907e+06	5.01496e+06	3.73598e+06	4.8284e+06	4.39941e+06
M155T501		154.989	501.3													1.52469e+08	1.66112e+08	9.84008e+07	8.585e+07	1.29708e+08	1.06431e+08	9.26533e+07	1.47465e+08	2.03921e+08	4.14011e+08	2.38919e+08	2.55659e+08	2.58439e+08	1.7991e+08	1.76261e+08	1.25269e+07	1.69393e+08	2.94731e+07	1.62616e+08
M155T530		155.143	530.1													598257	929653	577063	674816	564812	442524	910657	161963	353612	105486	96881.2	488221	315016	586871	792290	683759	545419	507596	400091
M155T537		154.988	537.4													2.00513e+07	1.60415e+07	1.66926e+07	1.65886e+07	1.73399e+07	1.78525e+07	1.3499e+07	5.16343e+06	1.0097e+07	5.30249e+06	490087	1.38066e+07	8.33222e+06	1.02087e+07	1.55184e+07	1.01653e+07	1.41909e+07	1.07149e+07	1.12303e+07
M155T558		155.107	557.8													8.73829e+06	2.6076e+07	3.51527e+06	1.43102e+07	3.61163e+07	3.07981e+07	4.88761e+06	7.71395e+06	1.33516e+07	1.58606e+07	522153	2.37666e+07	2.32933e+07	4.18066e+07	3.23453e+07	2.35909e+07	1.97087e+07	4.16209e+07	1.50329e+07
M155T579		154.99	578.9													3.61e+08	3.56309e+08	3.49289e+08	3.5067e+08	3.51356e+08	3.51593e+08	3.36643e+08	3.50797e+08	3.40456e+08	3.22901e+08	3.56542e+08	3.52475e+08	3.51084e+08	3.65403e+08	3.76297e+08	3.63345e+08	3.71222e+08	3.66309e+08	3.61599e+08
M155T583		155.107	582.6													5.30235e+07	6.21307e+07	6.69202e+07	1.32226e+07	7.70685e+07	5.96659e+07	8.97638e+07	5.59588e+07	2.39844e+07	7.63853e+06	5.21151e+07	1.69135e+08	9.19148e+06	4.11519e+07	1.20089e+08	4.71792e+07	5.24104e+07	6.61214e+07	1.24058e+08
M155T61	Imidazol-5-yl-pyruvate	155.042	60.6	154.038	0.715845	C6H6N2O3	[M+H]+			C03277	Amino acid metabolism; Global and overview maps			BioDeepDB	2	7.51369e+06	6.40871e+06	7.05972e+06	9.13126e+06	7.72192e+06	7.61516e+06	9.28802e+06	9.81472e+06	1.53534e+07	1.3164e+06	8.19128e+06	8.38931e+06	5.82144e+06	6.3319e+06	3.82843e+06	5.84394e+06	3.25292e+06	4.49507e+06	3.05323e+06
M155T616		154.988	615.7													5.15773e+07	2.59399e+07	6.29001e+07	4.02435e+07	2.22322e+07	3.68443e+07	2.58853e+07	1.59331e+07	2.08487e+07	1.77133e+07	1.43351e+07	3.14244e+07	1.45541e+07	3.29698e+07	1.09068e+07	4.0795e+07	2.10393e+07	2.93375e+07	1.75371e+07
M155T64		154.504	64													866771	1.11733e+06	853632	1.16036e+06	842923	562818	200577	738284	1.04042e+06	2.73271e+06	1.24811e+06	289385	1.06564e+06	904320	402891	274853	577917	541109	404740
M155T646		154.989	646													1.48592e+07	1.09797e+07	1.46721e+07	1.52053e+07	1.50849e+07	9.45393e+06	1.43273e+07	1.4643e+07	1.47004e+07	1.37383e+07	1.43267e+07	1.36275e+07	1.38129e+07	1.57439e+07	1.54611e+07	1.44902e+07	1.47313e+07	1.00901e+07	1.43131e+07
M155T649		155.107	648.9													2.67049e+07	1.51605e+07	1.8199e+07	2.37288e+07	2.20618e+07	2.15326e+07	6.01207e+06	3.34382e+06	1.19287e+07	1.86906e+06	1.43396e+07	1.54343e+07	2.50903e+06	3.15196e+06	1.07123e+07	2.58643e+06	1.90284e+06	2.69555e+06	2.23925e+06
M155T661		154.988	661.2													5.33338e+06	5.25401e+06	5.79426e+06	6.35299e+06	6.14443e+06	7.24574e+06	6.28776e+06	6.82624e+06	9.35566e+06	8.38474e+06	8.07639e+06	9.77324e+06	8.87463e+06	7.61181e+06	8.45797e+06	8.74684e+06	8.12253e+06	9.18977e+06	7.35798e+06
M155T680		154.988	680.2													1.95787e+07	1.85886e+07	9.33795e+06	2.03745e+07	9.4378e+06	5.78003e+06	1.16377e+07	2.35603e+07	2.32467e+06	1.17519e+07	1.77975e+07	8.91506e+06	9.48836e+06	2.31517e+06	2.13652e+06	2.59809e+06	2.0434e+06	2.51859e+06	6.0542e+06
M155T91		155.053	90.6													587281	271473	343495	494159	364146	460950	433415	269513	543425	341591	286851	90626.4	175883	79179.3	267156	80580.9	200673	176966	216861
M156T110		156.102	110.4													2.39868e+06	2.3692e+06	2.4347e+06	2.30896e+06	2.46965e+06	2.36327e+06	2.04445e+06	582966	612459	553020	583940	2.68351e+06	534332	2.2327e+06	2.24569e+06	2.30335e+06	2.24598e+06	2.12496e+06	2.25075e+06
M156T193		156.038	193.2													4.23999e+08	1.12998e+08	4.56014e+08	5.11077e+08	4.11019e+08	1.14993e+08	9.46361e+07	1.03295e+08	8.67551e+07	3.16339e+08	3.57794e+08	1.01171e+08	2.00431e+08	9.72485e+07	1.0153e+08	9.40797e+07	1.26346e+08	1.04759e+08	9.98259e+07
M156T213		156.049	213.2													584342	438688	395990	411324	709934	367222	334344	62696.6	169500	127776	38148.4	271386	107779	228822	184451	143985	161932	143907	222205
M156T247		156.138	246.9													3.97761e+06	2.80488e+06	2.2861e+06	3.05521e+06	3.00388e+06	7.82725e+06	4.44235e+06	1.09337e+07	4.57563e+06	1.00102e+07	7.88533e+06	1.03144e+07	4.24322e+06	1.39811e+07	1.12281e+07	1.12282e+07	7.70434e+06	1.34017e+07	1.45525e+07
M156T250		156.057	249.8													664596	472433	598452	889551	601031	662126	554419	601309	156852	459609	732627	513939	698957	780522	851258	713835	845229	792912	283655
M156T270		156.039	269.7													3.6441e+06	5.20263e+06	2.57365e+06	3.53274e+06	2.24065e+06	4.36554e+06	6.67652e+06	2.88703e+06	2.2326e+06	3.22643e+06	3.42648e+06	3.60979e+06	2.14616e+06	5.96352e+06	2.39367e+06	2.48468e+06	2.90102e+06	2.5052e+06	7.56531e+06
M156T289		156.11	289.4													792374	52093.4	74943.7	663725	909428	270872	1.11294e+06	52775.3	67431.2	67009.5	321469	553764	56376.1	609639	475141	429153	293977	614714	507040
M156T306		156.138	305.9													749115	758546	596320	673848	688349	471646	684122	459411	808876	613430	211034	1.02739e+06	772564	518447	701062	765564	790507	443350	763745
M156T34_1		155.974	34.5													274339	280076	521763	269390	777311	273081	912882	689737	633329	955317	1.08767e+06	935299	901718	1.715e+06	1.3523e+06	1.15752e+06	2.13559e+06	1.82181e+06	261067
M156T347		156.067	347.4													1.29002e+06	140506	1.08441e+06	997694	924900	1.07189e+06	219553	1.1033e+06	846293	922302	1.27049e+06	1.03935e+06	1.14584e+06	1.5443e+06	1.67375e+06	1.53869e+06	1.57459e+06	1.62803e+06	1.59993e+06
M156T403		156.11	403.3													7.4447e+06	9.81565e+06	8.26172e+06	7.22996e+06	7.07206e+06	7.1147e+06	6.26062e+06	5.54148e+06	6.99585e+06	6.28073e+06	7.28269e+06	8.38533e+06	7.69163e+06	6.67282e+06	7.40849e+06	5.40792e+06	5.99008e+06	4.70281e+06	6.66893e+06
M156T414		156.114	413.8													1.84411e+06	1.67942e+06	1.96126e+06	2.80147e+06	2.80653e+06	2.54022e+06	2.93199e+06	219134	274858	242392	455324	1.45724e+06	252486	1.41621e+06	924509	1.04319e+06	363120	1.63262e+06	672682
M156T42		156.014	42.2													4.08013e+06	4.03425e+06	4.03348e+06	3.99495e+06	3.97466e+06	4.01528e+06	3.76986e+06	3.9435e+06	3.79257e+06	3.72092e+06	3.96843e+06	3.96709e+06	3.97295e+06	4.09574e+06	4.09537e+06	4.14888e+06	4.13967e+06	4.15721e+06	4.09605e+06
M156T438		156.114	438.2													2.08966e+06	1.61458e+06	1.54076e+06	1.91237e+06	1.80077e+06	1.36788e+06	1.06964e+06	523836	1.66964e+06	607052	229924	1.56835e+06	949870	658818	717050	566934	589768	431072	462045
M156T45	L-Histidine	156.076	44.7	155.07	2.40908	C6H9N3O2	[M+H]+	Carboxylic acids and derivatives	Amino acids, peptides, and analogues	C00135	Cancer: overview; Membrane transport; Metabolism of other amino acids; Digestive system; Biosynthesis of other secondary metabolites; Translation; Amino acid metabolism; Chemical structure transformation maps; Global and overview maps	71-00-1	HMDB0000177	BioDeepDB	2	4.46971e+08	4.11394e+08	4.64027e+08	4.5899e+08	5.42465e+08	4.86821e+08	4.84909e+08	4.56574e+08	8.17325e+08	4.13538e+08	5.03412e+08	4.84057e+08	8.4099e+08	3.56956e+08	3.46843e+08	6.96658e+08	3.77456e+08	4.20916e+08	4.02303e+08
M156T469		156.11	468.6													1.10012e+06	1.20125e+06	1.38019e+06	1.60701e+06	1.78572e+06	1.05207e+06	1.48498e+06	1.73889e+06	2.20682e+06	1.45116e+06	1.16858e+06	1.33792e+06	1.23283e+06	881410	750952	748020	763305	848703	1.43666e+06
M156T484		156.11	484.1													3.17344e+06	2.64237e+06	1.34154e+06	2.30002e+06	3.02605e+06	2.89353e+06	557463	311963	808221	949811	718534	1.46102e+06	444857	1.68678e+06	1.95265e+06	1.69417e+06	1.75497e+06	1.35945e+06	1.57611e+06
M156T578		155.992	578.1													6.67297e+06	1.20748e+07	1.03212e+07	7.05336e+06	7.7531e+06	7.7067e+06	8.47467e+06	7.99794e+06	1.09882e+07	2.05939e+07	2.05049e+07	1.33059e+07	8.36144e+06	9.06685e+06	8.1689e+06	9.44711e+06	7.95572e+06	9.38223e+06	7.35156e+06
M156T583		156.11	582.6													6.61709e+06	4.36083e+06	4.28113e+06	6.34056e+06	5.57393e+06	4.93863e+06	6.76402e+06	1.42719e+07	9.56086e+06	1.07135e+06	5.40675e+06	6.68149e+06	1.38723e+06	3.92654e+06	2.99091e+06	4.19077e+06	1.54212e+06	3.00924e+06	2.0683e+06
M156T649		156.11	648.8													562928	481569	485866	602733	465146	597656	685838	4.38976e+06	3.22398e+06	3.40773e+06	4.95597e+06	2.26063e+06	3.95534e+06	384147	310757	484943	348171	449900	296748
M156T78		156.077	77.7													2.86487e+07	1.35068e+07	1.68275e+07	9.97857e+06	2.58632e+07	1.9173e+07	2.00095e+07	9.1527e+06	9.82106e+06	8.52172e+06	8.70251e+06	8.88236e+06	7.67659e+06	7.71628e+06	9.04601e+06	6.89743e+06	7.14866e+06	1.14228e+06	1.32165e+07
M156T82	Scopoline	156.101	81.5	155.095	1.76887	C8H13NO2	[M+H]+			C10866		487-27-4		BioDeepDB	2	1.63275e+07	9.53835e+06	9.2136e+06	8.32953e+06	1.20005e+07	1.17022e+07	8.71512e+06	3.81913e+06	7.89057e+06	876175	294753	1.09383e+07	6.76244e+06	5.69816e+06	7.67027e+06	6.0864e+06	8.80041e+06	7.7652e+06	8.23682e+06
M157T107		157.039	107.5													6.92247e+06	5.58232e+06	5.47291e+06	5.35912e+06	6.01964e+06	4.12002e+06	7.85022e+06	4.93194e+06	1.00167e+07	5.11412e+06	7.78982e+06	8.32998e+06	9.60426e+06	5.63728e+06	3.25997e+06	6.45715e+06	3.0742e+06	4.97303e+06	3.68007e+06
M157T133		157.133	133.3													2.88793e+06	1.48032e+06	1.8461e+06	2.59036e+06	3.00578e+06	4.4496e+06	3.41595e+06	728169	860140	980190	1.25324e+06	2.60518e+06	750287	2.35441e+06	2.36635e+06	2.14008e+06	2.31842e+06	2.38017e+06	1.88506e+06
M157T136		157.083	135.8													517584	516207	515928	489924	486490	493829	459207	504065	471774	450539	494075	487060	482965	519572	504273	520501	504865	530492	509375
M157T188	1H-Indole-3-acetamide	157.076	187.6	174.079	25.0452	C10H10N2O	[M+H-H2O]+	Indoles and derivatives	Indoles	C02693	Amino acid metabolism; Global and overview maps	879-37-8	HMDB0029739	BioDeepDB	2	7.55505e+06	1.78975e+07	8.12294e+06	9.12885e+06	1.43231e+07	1.17331e+07	1.23589e+07	9.18934e+06	1.75529e+07	2.56856e+07	8.79781e+06	8.84019e+06	6.3287e+06	1.46393e+07	1.99332e+07	1.59133e+07	1.93864e+07	1.34403e+07	1.47618e+07
M157T193		157.042	193.3													2.30472e+07	2.40565e+07	2.19133e+07	1.85543e+07	2.08746e+07	2.40141e+07	1.89918e+07	1.80639e+07	1.21198e+07	1.49196e+07	1.69673e+07	2.02355e+07	1.8079e+07	5.07543e+07	7.6562e+07	7.11972e+07	7.7425e+07	5.49148e+07	9.16148e+07
M157T206		157.039	205.5													5.29041e+06	5.40541e+06	4.5852e+06	3.81238e+06	3.08068e+06	2.49978e+06	2.74911e+06	2.58864e+06	2.94386e+06	1.18428e+07	4.58233e+06	5.21267e+06	2.61674e+06	1.17218e+06	2.46395e+06	408697	426445	1.17158e+06	407598
M157T247		157.141	247.1													1.63861e+06	381089	617273	1.10979e+06	1.16658e+06	1.60856e+06	648977	87604	85027.5	100536	109527	659521	77444.9	546435	1.07621e+06	963762	375508	588619	612624
M157T249		157.097	248.8													861670	635032	691589	635763	1.15734e+06	485409	380187	205459	252166	545399	189328	391898	204939	369115	246240	90803.3	224157	125976	280191
M157T288		157.086	288.2													662073	1.06479e+06	276595	1.00341e+06	1.07227e+06	678441	790075	1.4634e+06	1.80473e+06	1.55559e+06	1.26184e+06	1.33987e+06	2.01096e+06	1.83178e+06	815954	386740	880513	1.37153e+06	953428
M157T35		156.965	35													1.68683e+06	3.34735e+06	1.82943e+06	2.3444e+06	1.825e+06	1.42104e+06	3.14046e+06	189738	917575	160420	171381	1.68747e+06	1.18867e+06	2.26576e+06	2.83806e+06	2.5456e+06	2.10142e+06	1.77157e+06	1.35075e+06
M157T403		157.122	402.6													9.15374e+07	9.21323e+07	7.3554e+07	8.65457e+07	8.21479e+07	8.8935e+07	9.33032e+07	8.89122e+07	1.02822e+08	9.40979e+07	9.19219e+07	9.23562e+07	9.78654e+07	6.91884e+07	6.80333e+07	5.70955e+07	7.25182e+07	7.44739e+07	8.69936e+07
M157T408		157.133	408.4													1.38776e+06	1.39022e+06	1.5053e+06	1.87822e+06	2.1798e+06	1.45557e+06	2.15674e+06	1.88055e+06	2.41493e+06	1.72776e+06	1.20971e+06	1.78134e+06	1.35517e+06	1.45513e+06	1.45374e+06	1.19436e+06	1.53012e+06	1.3724e+06	2.48968e+06
M157T437	3-Indoleacetonitrile	157.122	437	156.069	1.75334	C10H8N2	[M+H]+	Indoles and derivatives	Indoles	C02938	Amino acid metabolism; Global and overview maps	771-51-7	HMDB0006524	BioDeepDB	2	1.65479e+07	1.74144e+07	2.09644e+07	2.36205e+07	2.61456e+07	1.48921e+07	2.20767e+07	2.64264e+07	3.30957e+07	2.16345e+07	1.69261e+07	1.94664e+07	1.80863e+07	1.27744e+07	1.14002e+07	1.10553e+07	1.08778e+07	1.25435e+07	2.02495e+07
M157T45_1		157.08	44.7													4.79488e+07	5.48056e+07	4.73165e+07	6.49594e+07	8.04247e+07	5.19526e+07	8.25215e+07	7.15592e+07	9.62716e+07	8.58622e+07	6.00543e+07	5.7026e+07	6.42335e+07	2.33859e+07	1.70827e+07	1.90132e+07	1.82853e+07	2.2171e+07	3.71948e+07
M157T45_2		157.108	45													1.40709e+07	1.64363e+07	2.07983e+07	1.55848e+07	1.44325e+07	7.39897e+06	1.20124e+07	2.91026e+06	6.81292e+06	4.42971e+06	4.33147e+06	9.50935e+06	5.40522e+06	7.93615e+06	5.8961e+06	5.84864e+06	3.81966e+06	6.66281e+06	4.75124e+06
M157T477		157.101	477.3													788017	576464	615868	492265	527083	289499	535304	479999	630682	708082	684948	930121	741588	436158	411468	424449	279512	478147	328315
M157T479		157.122	479													2.77206e+06	2.84305e+06	4.28642e+06	1.53911e+06	2.61842e+06	1.67371e+06	2.07742e+06	328248	1.61478e+06	556881	860334	2.07066e+06	1.16277e+06	1.11298e+06	1.59612e+06	1.47505e+06	1.07124e+06	1.33647e+06	1.14426e+06
M157T52		157.097	52.2													5.98756e+06	8.79846e+06	5.01668e+06	6.2741e+06	6.41037e+06	2.82574e+06	6.72622e+06	7.97901e+06	1.06053e+07	1.69573e+07	8.47793e+06	8.51847e+06	8.54998e+06	6.70849e+06	4.24525e+06	6.25689e+06	4.36672e+06	4.38849e+06	4.40638e+06
M157T62		157.02	61.6													4.58688e+06	5.36021e+06	6.56839e+06	8.27664e+06	7.75189e+06	3.81068e+06	2.61453e+06	7.35515e+06	9.17526e+06	1.68849e+06	2.12588e+06	7.83147e+06	5.33057e+06	4.80511e+06	1.1473e+06	1.7042e+06	4.1464e+06	1.7029e+06	7.77034e+06
M157T82		157.105	81.7													338969	209214	285055	205263	91014.9	181626	344206	345960	65806.5	272650	320812	215971	220118	260271	270254	232917	269058	182248	163051
M158T111		158.035	110.6													3.86208e+06	4.04627e+06	3.32201e+06	4.19246e+06	3.85766e+06	3.2011e+06	3.86676e+06	3.05823e+06	3.60392e+06	3.44688e+06	3.58823e+06	3.29749e+06	3.54298e+06	3.7618e+06	3.08929e+06	3.52042e+06	2.89418e+06	3.48224e+06	2.84659e+06
M158T189		158.083	188.9													1.17238e+07	3.99478e+06	1.04392e+07	1.09844e+07	1.10748e+07	9.78461e+06	8.15181e+06	5.35267e+06	5.74132e+06	1.28603e+07	5.30817e+06	5.66014e+06	5.45813e+06	4.79399e+06	8.05202e+06	4.57559e+06	4.3779e+06	4.68358e+06	1.00805e+07
M158T203		157.662	203													3.7553e+06	2.81339e+06	3.51994e+06	2.47053e+06	3.06474e+06	4.51056e+06	3.42737e+06	1.29096e+06	539629	552806	2.64029e+06	1.49506e+06	1.79878e+06	3.12864e+06	4.3253e+06	3.47889e+06	7.59901e+06	1.8578e+06	1.06064e+06
M158T206_1		157.541	205.7													559527	293390	201178	308229	299814	264223	247949	335361	278002	298805	378347	276989	335814	220638	117403	175619	113031	180524	145542
M158T206_2		158.055	205.6													653855	797382	729188	392619	532245	622516	701266	582108	947848	523094	393375	399728	511723	180450	136620	155604	129929	151452	223134
M158T215		158.117	215.2													1.50379e+06	2.48047e+06	1.83128e+06	1.03954e+06	1.53461e+06	2.97198e+06	598413	1.60808e+06	1.89577e+06	1.79573e+06	1.93938e+06	1.76905e+06	1.80347e+06	1.56339e+06	1.89193e+06	1.66825e+06	1.77706e+06	1.97859e+06	1.85778e+06
M158T223		158.06	222.8													482184	111865	733320	728169	498591	609819	93286.7	710809	1.395e+06	1.49199e+06	303017	787576	728298	2.84427e+06	1.05957e+06	3.65006e+06	1.02748e+06	1.5363e+06	1.58869e+06
M158T240		158.117	240.3													2.93223e+06	3.35091e+06	4.32546e+06	3.22092e+06	3.10783e+06	1.54726e+06	2.38438e+06	535047	1.37039e+06	846057	823940	2.09507e+06	1.08048e+06	1.66397e+06	1.22503e+06	1.21093e+06	746900	1.33317e+06	1.01595e+06
M158T403		158.125	402.7													9.05692e+06	1.06646e+07	1.75872e+06	9.15576e+06	1.11043e+07	8.7909e+06	9.78113e+06	1.0037e+07	9.65462e+06	9.79674e+06	7.98822e+06	8.83446e+06	8.45553e+06	8.89946e+06	7.86013e+06	5.5057e+06	8.64544e+06	8.97135e+06	9.12378e+06
M158T411		158.154	411.5													2.66039e+06	2.08917e+06	2.21612e+06	2.46801e+06	3.04467e+06	2.28499e+06	3.13307e+06	2.78981e+06	3.39404e+06	2.26415e+06	1.77387e+06	2.31902e+06	2.10129e+06	1.9288e+06	2.17e+06	1.76957e+06	2.25239e+06	1.8092e+06	3.56512e+06
M158T426	Pelargonic acid	158.154	426.4	158.131	0.759763	C9H18O2	[M]+	Fatty Acyls	Fatty acids and conjugates	C01601		112-05-0	HMDB0000847	BioDeepDB	2	1.93652e+07	2.60204e+07	1.97013e+07	1.71385e+07	2.7118e+07	1.94363e+07	4.01896e+07	1.62519e+07	2.08368e+07	1.44801e+07	1.7447e+07	1.60035e+07	1.56162e+07	4.03263e+07	2.52436e+07	2.5773e+07	1.64764e+07	1.89547e+07	1.73522e+07
M158T45		158.092	45													2.49685e+07	3.59745e+07	3.19466e+07	3.95686e+07	2.24754e+07	2.28205e+07	2.25496e+07	6.22703e+07	6.81194e+07	1.18864e+08	2.63983e+07	6.23301e+07	2.6692e+07	2.43475e+07	2.37775e+07	1.69751e+07	2.26945e+07	2.30132e+07	2.30635e+07
M158T55		158.154	55.3													264714	292041	169867	341377	428626	269584	234927	264444	340890	1.0328e+06	432295	836921	232240	319792	212390	419679	203369	171026	108493
M158T90		158.081	89.8													2.42328e+07	1.72658e+07	1.62033e+07	1.50425e+07	2.47316e+07	2.63498e+07	1.16476e+07	2.60889e+07	3.2804e+07	2.42459e+07	2.2626e+07	1.92094e+07	3.62916e+07	3.006e+07	2.43272e+07	2.53632e+07	2.63305e+07	2.16891e+07	2.42349e+07
M158T93		158.117	93.5													1.44707e+06	3.13796e+06	1.47486e+06	1.48238e+06	1.34984e+06	1.49964e+06	3.52864e+06	6.37597e+06	6.67545e+06	8.93229e+06	5.29541e+06	5.17549e+06	7.09424e+06	1.66859e+06	1.60712e+06	1.66102e+06	1.51524e+06	1.48253e+06	1.54839e+06
M159T127		158.52	127.2													7.85671e+06	5.52319e+06	4.26321e+06	4.7273e+06	6.30068e+06	4.29856e+06	5.10223e+06	7.37477e+06	4.41755e+06	7.05851e+06	4.98955e+06	7.62492e+06	5.35878e+06	4.77165e+06	3.96911e+06	5.60944e+06	4.19399e+06	6.07646e+06	3.52248e+06
M159T136		159.029	135.8													2.12133e+06	2.01607e+06	1.65688e+06	2.21327e+06	2.19662e+06	1.95357e+06	554156	514317	2.58073e+06	6.56713e+06	1.72853e+06	3.86562e+06	513058	401394	1.4163e+06	284675	447271	412899	290567
M159T161		159.076	161.3													347709	1.00966e+06	311443	1.2318e+06	331222	914255	1.08882e+06	301175	829106	982099	371973	1.08893e+06	831532	237069	685502	740816	729208	741496	810643
M159T187	1,5-Naphthalenediamine	159.091	187.1	158.084	1.10628	C10H10N2	[M+H]+	Extractables/Leachables; Textile Chemicals/Auxiliary/Dyes; Industrial Chemicals		C19463		2243-62-1		mzCloud	2	2.49672e+08	3.31746e+08	2.36489e+08	2.01294e+08	3.31832e+08	2.32288e+08	5.19127e+08	1.64995e+08	2.23785e+08	1.88762e+08	1.88707e+08	1.62602e+08	1.30466e+08	4.98459e+08	3.11681e+08	3.03513e+08	2.06049e+08	2.34461e+08	1.80844e+08
M159T223	4,5-Dihydroorotic acid	158.959	222.7	158.033	11.4001	C5H6N2O4	[M+H]+	Carboxylic acids and derivatives	Amino acids, peptides, and analogues	C00337	Global and overview maps; Nucleotide metabolism	155-54-4 / 5988-19-2	HMDB0000528	BioDeepDB	2	1.84631e+07	4.21901e+06	1.69947e+07	4.24001e+06	4.34004e+06	1.11967e+07	4.40562e+06	5.01076e+06	2.18642e+07	4.28925e+07	1.11884e+07	1.92922e+07	1.321e+07	2.39249e+06	9.35833e+06	1.83134e+06	7.55544e+06	2.74937e+06	3.20984e+06
M159T243		158.961	242.5													8.07414e+06	9.22408e+06	9.15691e+06	1.21002e+07	1.47282e+07	8.70277e+06	1.67274e+07	1.5827e+07	2.07106e+07	1.69765e+07	1.16056e+07	1.22211e+07	1.29226e+07	8.00435e+06	6.40924e+06	6.81812e+06	6.15219e+06	7.78675e+06	1.24938e+07
M159T246		159.113	246													679071	476676	533791	556292	531472	682980	651132	395502	297405	208245	229216	393910	366128	721330	871667	703426	857211	663579	921775
M159T263		159.101	262.9													6.05433e+06	4.17547e+06	8.10697e+06	6.78895e+06	9.31579e+06	4.75113e+06	3.94801e+06	1.5121e+06	1.82184e+06	1.81616e+06	2.60874e+06	5.34003e+06	2.18526e+06	1.8373e+06	1.38176e+06	365645	1.15211e+06	1.30486e+06	205436
M159T294		158.557	294.4													273846	232763	299074	452263	307383	349217	258037	525695	411817	360070	297548	366151	369510	369033	135668	166341	248278	145934	160280
M159T329		159.055	329.2													797220	91477	119735	806359	1.27108e+06	172310	925975	1.50751e+06	2.63163e+06	1.78411e+06	982335	1.55007e+06	2.16915e+06	59563.3	78228.1	62873.9	255066	79816.8	419085
M159T34		158.948	34.4													2.56163e+06	2.53551e+06	2.23861e+06	2.33733e+06	2.51459e+06	1.9893e+06	2.49597e+06	2.07879e+06	2.63719e+06	2.60068e+06	2.21825e+06	2.41235e+06	2.85142e+06	2.19613e+06	1.89975e+06	2.33411e+06	1.82404e+06	2.2642e+06	4.54924e+06
M159T35		158.962	35.3													1.23073e+07	3.12191e+07	3.62688e+07	3.17569e+07	3.4029e+07	7.16784e+06	6.89482e+06	3.72498e+07	1.22846e+07	9.6392e+06	4.71458e+07	1.16915e+07	2.07113e+07	4.42131e+07	4.46796e+06	3.00171e+07	1.80781e+07	2.19629e+07	3.42333e+07
M159T368		159.117	367.8													1.68241e+06	229557	1.69112e+06	514030	1.79654e+06	628698	467191	253778	256308	2.33357e+06	302377	1.62824e+06	275403	2.089e+06	1.9254e+06	2.77977e+06	1.45294e+06	2.27468e+06	2.19921e+06
M159T380		159.117	379.6													2.18785e+06	1.77697e+06	3.25674e+06	2.55466e+06	2.35187e+06	2.30369e+06	3.75512e+06	529522	2.56212e+06	7.32186e+06	1.30284e+06	2.51659e+06	1.14135e+06	2.5671e+06	1.53579e+06	1.87181e+06	1.78616e+06	1.92895e+06	2.10887e+06
M159T391		159.08	390.9													1.82307e+06	1.99486e+06	2.36085e+06	2.12593e+06	1.86044e+06	1.32868e+06	1.92843e+06	222329	956168	848688	727695	1.70723e+06	755786	1.28804e+06	1.10059e+06	1.04962e+06	650939	1.09311e+06	705846
M159T402		159.117	401.6													3.14874e+06	5.02996e+06	3.67711e+06	3.38684e+06	3.30291e+06	3.61887e+06	2.67962e+06	4.43153e+06	4.06761e+06	4.27175e+06	4.1462e+06	2.82346e+06	3.21945e+06	3.3352e+06	3.48185e+06	2.59496e+06	3.75286e+06	3.38148e+06	2.30779e+06
M159T426		159.157	426.5													1.23904e+06	1.70114e+06	1.4059e+06	1.68046e+06	1.85635e+06	1.86911e+06	2.5658e+06	2.20811e+06	634638	2.34419e+06	2.41017e+06	2.30243e+06	580938	3.76329e+06	3.01424e+06	2.76156e+06	3.15408e+06	3.24083e+06	3.06031e+06
M159T437		159.08	437.4													1.8215e+06	1.02813e+06	926274	1.31047e+06	1.84428e+06	1.30876e+06	1.45083e+06	1.67284e+06	640419	863215	2.44547e+06	936492	1.44762e+06	976228	509003	589610	386553	610537	503454
M159T448		159.116	448.2													3.06954e+06	3.31477e+06	5.56235e+06	4.36696e+06	4.43808e+06	5.07076e+06	8.20286e+06	626117	588241	2.63989e+06	646644	3.67214e+06	2.26008e+06	3.6173e+06	1.56766e+06	1.54824e+06	549917	2.07279e+06	1.41158e+06
M159T469_2		159.149	469.5													149085	737635	215941	884981	254303	777676	290818	1.17877e+06	1.58833e+06	1.6704e+06	1.58209e+06	1.33256e+06	1.58969e+06	1.72559e+06	1.77838e+06	1.61537e+06	420266	359225	1.49775e+06
M159T527		159.117	527.3													280764	397976	422217	251274	339250	352881	422046	149232	143691	57284.6	131709	174950	142302	530211	654796	501173	646521	474640	652291
M159T53		159.051	52.8													2.70798e+07	3.46134e+07	2.1737e+07	1.88392e+07	2.60008e+07	2.95826e+07	2.81058e+07	1.60981e+07	2.22432e+07	1.25131e+07	6.72783e+06	2.17056e+07	1.50393e+07	2.48855e+06	2.87615e+06	2.0592e+06	2.5617e+06	2.48725e+06	3.60879e+06
M159T681		158.964	680.6													1.34831e+07	9.64389e+06	1.0834e+07	1.0314e+07	9.11419e+06	8.72743e+06	7.34533e+06	1.08902e+07	2.13083e+07	1.16896e+07	1.50402e+07	1.32885e+07	2.68123e+07	1.00063e+07	4.68872e+06	8.3867e+06	4.57681e+06	5.64602e+06	6.88535e+06
M159T90		159.084	89.9													2.65808e+06	2.60095e+06	3.44925e+06	4.13752e+06	7.01354e+06	1.99349e+06	3.29855e+06	1.78921e+06	1.6659e+06	549809	1.2239e+06	2.35682e+06	1.94037e+06	1.0329e+06	725486	738038	555927	877918	646138
M159T95		159.065	94.9													512200	453611	829809	818900	828728	202912	766049	448852	753770	192438	785580	188557	745300	876814	861600	517469	870043	809631	447927
M160T108		160.097	108.3													4.49217e+06	1.61293e+07	1.03164e+07	7.20309e+06	8.6661e+06	7.13787e+06	1.21315e+07	1.13519e+07	1.15698e+07	6.25091e+06	8.75892e+06	6.77316e+06	5.42082e+06	3.59943e+06	1.82242e+06	5.58304e+06	1.5304e+06	1.92308e+06	1.4849e+06
M160T111		159.556	110.7													700552	524215	375967	371929	568470	407203	447904	246594	382363	477094	434201	631264	475889	410380	378961	500433	317426	464655	344153
M160T138		160.133	138.2													272460	259309	409524	231594	230322	277872	626100	521117	671136	715615	514489	554044	443559	363953	276832	317141	268904	237466	222459
M160T187_2		160.095	187.1													1.7014e+07	1.96181e+07	1.93814e+07	2.59559e+07	3.19351e+07	1.90868e+07	3.83356e+07	3.37383e+07	4.5991e+07	3.84945e+07	2.76873e+07	2.65292e+07	2.96188e+07	1.77649e+07	1.31501e+07	1.54424e+07	1.34673e+07	1.66907e+07	2.56215e+07
M160T237		160.133	236.9													519110	518912	569726	1.01424e+06	1.01943e+06	1.14186e+06	535189	547065	655274	424208	574723	873753	524423	1.03766e+06	1.02945e+06	806181	819012	723942	491694
M160T254		160.034	254													1.5178e+06	1.37937e+06	1.05101e+06	931403	948415	1.32511e+06	1.02119e+06	2.30577e+06	3.18111e+06	3.59399e+06	2.03031e+06	2.49639e+06	1.99243e+06	2.4942e+06	343193	1.26365e+06	1.22166e+06	1.03815e+06	798495
M160T366		160.076	365.8													2.04942e+06	2.29659e+06	2.23332e+06	2.93928e+06	3.631e+06	2.14774e+06	4.08499e+06	3.81395e+06	4.59492e+06	3.75105e+06	2.80053e+06	2.88354e+06	2.95387e+06	1.80074e+06	1.60424e+06	1.57824e+06	1.4045e+06	1.80302e+06	2.67687e+06
M160T41		160.181	41.3													5.98688e+06	4.06332e+06	6.64821e+06	4.32143e+06	3.45091e+06	2.74743e+06	3.45457e+06	5.88719e+06	1.47745e+07	1.26705e+07	1.16784e+07	1.22709e+07	1.63154e+07	2.46226e+07	9.51868e+06	1.48069e+07	1.20103e+07	1.63101e+07	1.22586e+07
M160T50		160.097	50													2.40118e+08	1.7246e+08	1.69772e+08	2.75601e+08	1.33853e+08	2.62702e+08	2.48791e+08	1.70804e+08	2.01174e+08	1.71412e+08	1.67117e+08	2.25349e+08	4.23707e+08	1.44519e+08	1.68246e+08	1.48231e+08	2.54034e+08	1.50663e+08	2.49742e+08
M160T582		159.969	581.7													5.07132e+06	5.4729e+06	6.06975e+06	6.69016e+06	5.91482e+06	5.47863e+06	5.83917e+06	3.82823e+06	5.16386e+06	6.07857e+06	5.78369e+06	5.37365e+06	5.19415e+06	5.50905e+06	4.14126e+06	6.05889e+06	4.69688e+06	5.2482e+06	3.57576e+06
M161T170		160.987	170.5													1.46311e+07	1.43179e+07	1.6605e+07	1.70837e+07	1.58885e+07	1.10512e+07	1.67602e+07	2.14985e+07	1.79243e+07	3.22985e+07	2.74289e+07	1.9476e+07	1.84842e+07	7.5067e+07	3.85757e+07	5.2747e+07	4.50454e+07	4.65261e+07	3.08511e+07
M161T257		161.132	256.8													1.95162e+06	1.98682e+06	2.22715e+06	2.98564e+06	3.2305e+06	1.7876e+06	2.91848e+06	2.85065e+06	4.21532e+06	2.99521e+06	1.72099e+06	1.9841e+06	2.93076e+06	2.13497e+06	1.93911e+06	1.81525e+06	2.00418e+06	1.75192e+06	3.61098e+06
M161T267		161.117	267													607826	530463	530315	648814	671636	634434	686756	504619	427218	356092	524217	589558	376210	412778	324475	356539	62440	353058	241350
M161T276		161.096	275.8													2.45491e+06	1.84794e+06	1.82103e+06	1.42099e+06	2.5099e+06	2.04779e+06	1.86563e+06	1.71507e+06	2.21265e+06	2.02134e+06	1.97472e+06	1.6131e+06	1.7682e+06	1.48183e+06	2.40732e+06	1.33664e+06	2.70856e+06	1.91123e+06	133267
M161T289		161.132	288.6													1.81995e+06	1.29077e+06	2.0846e+06	1.53914e+06	1.52365e+06	2.97938e+06	1.61705e+06	650403	505398	451667	476423	1.00318e+06	711290	615384	554363	578449	373934	68376.3	119340
M161T335		161.06	335.4													457616	511971	438703	451509	382274	310092	579481	562687	485923	444463	609661	566420	477269	862529	366104	478773	591570	918717	334922
M161T35		160.986	34.8													151183	1.5618e+06	6.62799e+06	7.79568e+06	5.19369e+06	134521	5.14825e+06	9.10139e+06	4.9615e+06	130115	8.79125e+06	8.03198e+06	8.8431e+06	1.58202e+06	1.65518e+06	1.63376e+06	6.13215e+06	1.65424e+06	5.09876e+06
M161T377		161.096	377													1.2834e+06	851150	801955	817332	1.14748e+06	998273	1.18547e+06	798038	705122	637330	834561	973909	602533	639160	549372	430379	487052	573741	311816
M161T380		161.132	379.6													2.98617e+06	187132	396228	3.22535e+06	2.40464e+06	1.55003e+06	2.57763e+06	312303	205232	2.71071e+06	318533	3.60134e+06	183751	5.93666e+06	5.98078e+06	6.03632e+06	3.52664e+06	7.01223e+06	6.22815e+06
M161T42		161.029	41.9													2.49281e+06	2.72334e+06	2.52204e+06	2.76612e+06	3.17302e+06	2.12956e+06	2.57324e+06	2.52882e+06	3.68374e+06	3.81321e+06	3.2034e+06	5.30381e+06	2.99782e+06	1.18089e+06	254067	1.11614e+06	260020	846018	259552
M161T465		161.132	465													2.73936e+07	2.35662e+07	2.57942e+07	2.75009e+07	2.28256e+07	2.21056e+07	1.68367e+07	1.9867e+07	1.49422e+07	1.26118e+07	1.79729e+07	1.39957e+07	1.82434e+07	8.21584e+06	7.19354e+06	7.74007e+06	7.21677e+06	6.89372e+06	7.05341e+06
M161T519		161.132	518.6													1.57055e+06	1.9322e+06	1.96383e+06	1.42814e+06	352358	1.71124e+06	1.56037e+06	249154	1.51873e+06	1.83417e+06	1.4959e+06	1.25018e+06	2.15658e+06	5.28599e+06	3.45799e+06	7.57535e+06	2.3111e+06	4.68947e+06	2.70916e+06
M161T52		161.092	51.7													8.22822e+07	4.80406e+07	6.35639e+07	5.98141e+07	7.12851e+07	6.38806e+07	5.10831e+07	1.19756e+07	2.40553e+07	4.86662e+07	1.40559e+07	1.65517e+07	1.47814e+07	1.40514e+07	1.16352e+07	1.05224e+07	1.10066e+07	1.37626e+07	1.06865e+07
M161T527	N(6)-Methyllysine	161.132	527.4	160.121	1.44097	C7H16N2O2	[M+H]+	Carboxylic acids and derivatives	Amino acids, peptides, and analogues	C02728		1188-07-4 / 7622-29-9	HMDB0002038	BioDeepDB	2	1.30363e+07	7.9772e+06	9.66324e+06	1.27654e+07	1.31289e+07	1.44444e+07	1.45113e+07	1.14472e+06	3.6863e+06	1.73769e+06	4.01433e+06	8.09915e+06	2.05197e+06	2.84785e+06	5.08747e+06	5.2828e+06	213829	6.09074e+06	4.05795e+06
M161T594		161.132	594.1													4.24932e+06	2.785e+06	3.35174e+06	3.37745e+06	3.40092e+06	2.92455e+06	4.14583e+06	146029	179526	175217	239255	986807	189900	2.1121e+06	4.19668e+06	2.24803e+06	1.28602e+06	2.97385e+06	494159
M161T84		160.638	83.5													2.14461e+06	2.65892e+06	2.7225e+06	2.10115e+06	1.608e+06	1.81329e+06	2.27278e+06	2.9648e+06	2.62758e+06	3.44789e+06	2.44187e+06	2.93958e+06	2.91807e+06	2.27315e+06	1.53933e+06	2.5212e+06	1.28222e+06	2.08773e+06	1.3093e+06
M161T86		160.554	85.6													4.51722e+06	3.41029e+06	2.01021e+06	1.78131e+06	1.93008e+06	4.41255e+06	3.46276e+06	6.30159e+06	6.34135e+06	5.87731e+06	4.57076e+06	5.79144e+06	4.06843e+06	5.77297e+06	2.68348e+06	4.86878e+06	3.02037e+06	2.17942e+06	2.12506e+06
M161T98		161.071	98.3													833797	819237	621854	181285	816432	618432	697121	1.00006e+06	770568	3.5946e+06	230713	1.17737e+06	890348	1.10161e+06	795214	978943	564867	751883	176448
M162T124		162.055	123.8													2.63166e+06	2.25328e+06	3.45108e+06	4.19961e+06	3.33971e+06	2.07994e+06	6.17339e+06	4.76526e+06	5.96081e+06	4.92275e+06	4.25159e+06	3.5534e+06	4.93244e+06	1.51221e+06	600968	621745	1.30415e+06	656856	3.32388e+06
M162T163	4-Hydroxy-2-quinolone	162.055	163.3	161.048	0.468977	C9H7NO2	[M+H]+			C16716	Chemical structure transformation maps	86-95-3		mzCloud	2	9.70536e+06	8.71972e+06	7.40354e+06	6.10569e+06	5.01387e+06	9.38728e+06	6.7542e+06	1.19608e+07	1.00437e+07	1.4847e+06	7.19906e+06	1.22189e+07	1.12266e+07	4.24651e+06	1.0413e+06	2.76875e+06	2.53141e+06	3.16538e+06	988973
M162T213		162.055	213.3													3.15552e+06	911507	3.1606e+06	3.95262e+06	3.03446e+06	3.29101e+06	3.37698e+06	4.20749e+06	1.13503e+06	1.46053e+06	4.89659e+06	1.02909e+06	5.10165e+06	831813	883957	4.64347e+06	766362	860112	800308
M162T239		162.055	238.7													461567	448830	872090	1.14314e+06	513053	448687	340125	1.55805e+06	1.81284e+06	1.20837e+07	1.63041e+06	1.79566e+06	1.54866e+06	462667	574886	322457	324278	337649	844717
M162T301		162.156	301.5													756015	780577	871886	921084	1.08465e+06	738859	904345	1.08583e+06	1.11289e+06	2.32685e+06	1.03575e+06	1.11426e+06	1.36741e+06	798295	519389	840419	618832	901726	605471
M162T334	Tryptophanol	162.091	334.1	161.084	1.10218	C10H11NO	[M+H]+	Indoles and derivatives	Indoles	C00955	Amino acid metabolism	526-55-6	HMDB0003447	BioDeepDB	2	1.0845e+06	1.19894e+06	1.25542e+06	992699	1.37372e+06	946861	1.44089e+06	1.22596e+06	974265	930806	1.19424e+06	1.03068e+06	1.30796e+06	668135	1.19393e+06	1.59777e+06	1.23156e+06	1.30072e+06	1.69544e+06
M162T376		162.085	375.9													316736	328090	228433	172595	264378	207823	226619	1.08442e+06	807287	2.50168e+06	782842	433770	1.09744e+06	185811	206928	116689	173123	142719	197822
M162T527		162.136	527.4													1.65913e+06	1.08056e+06	1.28249e+06	1.27244e+06	1.35563e+06	1.17482e+06	1.61937e+06	342681	569730	445549	509427	1.14337e+06	372933	349347	309116	302146	294257	278598	288808
M162T77		162.055	77.5													1.42006e+07	8.76822e+06	9.7749e+06	1.3936e+07	1.12929e+07	9.68193e+06	4.53916e+06	1.22216e+07	3.03692e+07	3.35918e+07	2.26851e+07	2.22983e+07	2.26007e+07	3.06809e+06	4.68331e+06	2.83888e+06	2.43719e+06	1.67887e+06	1.32364e+06
M162T90	L-Carnitine	162.055	90	161.105	16.2021	C7H15NO3	[M+H]+	Organonitrogen compounds	Quaternary ammonium salts	C00318	Environmental adaptation; Digestive system	541-15-1	HMDB0000062	BioDeepDB	2	5.39478e+06	4.26191e+06	8.5144e+06	9.81845e+06	8.56117e+06	4.45905e+06	9.10909e+06	8.00493e+06	1.41887e+07	4.56769e+06	6.91508e+06	9.04627e+06	7.91156e+06	1.4791e+06	1.3421e+06	1.36637e+06	1.38318e+06	1.34541e+06	3.17688e+06
M163T115		163.039	115.3													3.65384e+07	1.4135e+08	7.58765e+07	8.71409e+07	6.75996e+07	5.01515e+07	1.40243e+08	7.7865e+07	7.0125e+07	8.46874e+07	6.30042e+07	4.46844e+07	4.43636e+07	2.23562e+07	2.18122e+07	2.0523e+07	1.89706e+07	2.22395e+07	1.99937e+07
M163T117	Acetylcysteine	162.998	117	163.03	0.592643	C5H9NO3S	[M]+	Carboxylic acids and derivatives	Amino acids, peptides, and analogues	C06809		616-91-1	HMDB0001890	BioDeepDB	2	3.52215e+06	2.69512e+06	2.48973e+07	2.54545e+07	1.37371e+07	1.08037e+07	2.1355e+07	1.68907e+07	3.31838e+07	7.83718e+06	1.71764e+07	4.18955e+06	2.02265e+07	1.40889e+06	1.22585e+06	1.39928e+06	1.33626e+06	1.39342e+06	1.19209e+06
M163T156		163.039	156.3													5.72111e+06	6.59482e+06	1.07317e+07	1.00696e+07	9.61096e+06	6.75478e+06	1.66476e+07	3.97144e+06	1.5498e+07	2.57481e+07	2.90672e+06	3.89014e+06	1.10026e+07	6.02983e+06	5.12501e+06	5.67562e+06	6.87582e+06	6.12928e+06	4.97263e+06
M163T203		163.039	203.4													8.05132e+06	1.18036e+07	6.49893e+06	4.03244e+06	8.0327e+06	9.90696e+06	1.03491e+07	5.03375e+06	1.1345e+07	1.48678e+07	1.08687e+07	1.19701e+07	3.40632e+07	1.12068e+07	5.0203e+06	7.63321e+06	3.12431e+06	5.02922e+06	2.72326e+06
M163T211		163.075	211.2													3.69363e+06	5.17097e+06	5.78248e+06	6.38504e+06	1.85767e+06	2.37291e+06	1.7675e+06	2.31267e+07	1.0552e+07	9.38385e+06	9.95068e+06	7.85774e+06	6.74454e+06	2.17156e+06	2.01073e+06	2.06711e+06	2.0677e+06	2.06303e+06	2.18477e+06
M163T215	4-Hydroxyphenylpyruvic acid	163.039	214.7	180.042	24.1292	C9H8O4	[M+H-H2O]+	Benzene and substituted derivatives	Phenylpyruvic acid derivatives	C01179	Metabolism of cofactors and vitamins; Biosynthesis of other secondary metabolites; Metabolism of terpenoids and polyketides; Amino acid metabolism; Chemical structure transformation maps; Global and overview maps	156-39-8	HMDB0000707	MoNA	2	897596	762624	1.8201e+06	2.42937e+06	2.82133e+06	763893	3.41894e+06	9.45834e+06	1.8106e+07	4.11013e+07	1.17669e+07	1.27238e+07	8.96109e+06	4.10451e+06	3.07223e+06	4.23663e+06	2.99793e+06	5.91386e+06	4.09139e+06
M163T218		163.075	218.3													4.85431e+06	2.56751e+06	4.34833e+06	6.20446e+06	6.23584e+06	6.47561e+06	3.50778e+06	26762.8	144300	284067	371668	2.58124e+06	30174.8	168480	246897	234961	130582	214880	203503
M163T228		163.06	228.1													714949	731352	778145	1.76658e+06	895489	654498	950873	1.03931e+06	958777	885735	1.9167e+06	1.12803e+06	981810	3.46443e+06	1.86005e+06	2.58741e+06	2.00988e+06	2.23555e+06	1.4535e+06
M163T230		163.039	230.1													5.18035e+07	3.66235e+08	2.04184e+08	5.22426e+07	5.25046e+07	6.47071e+07	1.62993e+08	3.03451e+08	3.001e+08	2.27135e+08	1.68339e+08	6.35226e+07	9.13696e+07	1.50047e+08	7.17731e+07	2.15774e+08	3.59446e+07	1.3663e+08	4.27533e+07
M163T236		163.05	236.3													6.20042e+06	3.42542e+06	4.36742e+06	5.03521e+06	5.25418e+06	4.8233e+06	3.32635e+06	885740	2.16524e+06	666999	672303	3.70234e+06	1.79058e+06	2.61904e+06	2.47096e+06	2.28829e+06	2.29873e+06	1.86599e+06	2.65985e+06
M163T249		163.075	249.3													2.87823e+06	1.4837e+06	1.19126e+06	1.35893e+06	1.32908e+06	1.95733e+06	1.25966e+06	2.75063e+06	4.55168e+06	3.78101e+06	3.67087e+06	3.62462e+06	3.50172e+06	1.12794e+07	1.05911e+07	1.05393e+07	1.06872e+07	9.2186e+06	1.04822e+07
M163T254		163.039	254													4.18537e+07	3.92342e+07	4.734e+07	5.46879e+07	4.26535e+07	3.17565e+07	4.17086e+07	2.50791e+07	3.67136e+07	3.85121e+07	2.23877e+07	2.43416e+07	1.98338e+07	4.15181e+07	4.12478e+07	2.10259e+07	3.49188e+07	4.20272e+07	3.80485e+07
M163T257	3-tert-Butyl-5-methylcatechol	163.112	256.7	180.115	24.7321	C11H16O2	[M+H-H2O]+			C03929				MetaDNA	2	1.88014e+06	4.63312e+06	3.40958e+06	2.39458e+06	3.0894e+06	2.87412e+06	6.86737e+06	2.49421e+06	3.79025e+06	639801	2.04865e+06	2.12105e+06	1.64736e+06	1.35036e+06	1.0121e+06	914630	952087	934759	903429
M163T264		163.057	264.1													5.67072e+06	1.06061e+07	7.93083e+06	6.78675e+06	6.12899e+06	4.46477e+06	1.015e+07	7.50014e+06	7.92306e+06	5.4714e+06	5.80571e+06	5.74601e+06	5.20189e+06	822778	1.13507e+06	1.01134e+06	1.22563e+06	2.42704e+06	886148
M163T286		163.075	286.2													4.38969e+06	3.86527e+06	3.65264e+06	4.30672e+06	3.82985e+06	3.27375e+06	5.09681e+06	4.14406e+06	4.11892e+06	6.23397e+06	5.10135e+06	3.91305e+06	3.39713e+06	6.41155e+06	5.14198e+06	6.0405e+06	4.69456e+06	5.41694e+06	3.91162e+06
M163T289		163.112	288.6													1.37305e+06	1.78227e+06	1.42248e+06	1.73907e+06	1.74293e+06	1.52238e+06	1.76227e+06	1.52549e+06	1.25757e+06	1.292e+06	1.81613e+06	1.41664e+06	1.34889e+06	1.31776e+06	1.48034e+06	1.28896e+06	1.61103e+06	1.37505e+06	988404
M163T302	2-Deoxystreptamine	163.112	302.3	162.1	1.10882	C6H14N2O3	[M+H]+			C02627	Biosynthesis of other secondary metabolites; Global and overview maps	2037-48-1		BioDeepDB	2	1.41347e+07	6.4243e+06	777779	6.95257e+06	5.47374e+06	6.86422e+06	6.19637e+06	6.51318e+06	8.63288e+06	7.48488e+06	5.87477e+06	8.19813e+06	7.27421e+06	5.53146e+06	9.44669e+06	8.0793e+06	8.1208e+06	6.92699e+06	8.15708e+06
M163T308		163.148	307.9													2.22801e+06	2.07975e+06	1.93795e+06	2.12832e+06	2.18514e+06	2.58851e+06	2.05747e+06	349954	375362	331152	3.01584e+06	1.34977e+06	2.14993e+06	1.24879e+06	1.19138e+06	404043	315685	415857	353825
M163T310		163.075	310.3													1.37769e+06	1.72686e+06	1.35497e+06	1.5374e+06	1.27906e+06	1.43382e+06	1.35772e+06	1.51318e+06	1.73988e+06	1.68731e+06	1.15058e+06	1.28158e+06	1.28933e+06	1.56529e+06	1.16644e+06	1.44201e+06	547461	1.08715e+06	1.15143e+06
M163T315_1		162.559	314.6													171171	116650	174024	211110	171805	152620	278789	351370	533673	791622	331829	400759	490838	182836	62991.7	183655	154453	147163	253497
M163T315_2		163.039	315.1													871209	2.32796e+06	1.61646e+06	1.09142e+06	815017	1.13686e+06	3.90463e+06	3.1996e+06	3.84743e+06	2.67946e+06	2.56863e+06	1.78387e+06	2.3339e+06	805040	252009	629709	99517.9	499323	129807
M163T325		163.133	325.2													2.59962e+06	1.62391e+06	2.57292e+06	2.43334e+06	2.21029e+06	2.077e+06	825266	1.89721e+06	1.94618e+06	836097	1.62598e+06	1.83601e+06	793494	1.55928e+06	2.5434e+06	3.01226e+06	1.86335e+06	1.83728e+06	1.72209e+06
M163T332		163.112	332.4													1.70474e+06	1.29683e+06	1.1494e+06	1.14223e+06	1.31583e+06	1.90317e+06	1.81998e+06	672806	1.05666e+06	621086	794249	1.03704e+06	874997	1.76954e+06	1.18991e+06	1.35105e+06	330358	1.01474e+06	283444
M163T333		163.039	333.5													46798.8	52204.1	40865.3	47969.4	41567.4	47734.7	44984.9	3.2142e+06	1.98882e+06	2.3504e+07	685437	2.77403e+06	4.77333e+06	253752	40977	169736	47198.2	37216.9	36778.9
M163T35		162.997	35													5.89134e+06	6.8675e+06	6.97427e+06	1.05884e+07	5.87721e+06	4.05951e+06	8.62033e+06	8.97256e+06	1.42332e+07	2.19768e+06	6.70556e+06	8.05179e+06	9.2117e+06	623327	502217	626085	515433	584523	893264
M163T360		163.148	360.2													590646	379450	1.55688e+06	2.56516e+06	2.09206e+06	3.59263e+06	605574	553021	290991	3.52979e+06	403698	1.89465e+06	281458	2.53609e+06	3.01795e+06	3.04526e+06	1.80974e+06	3.16152e+06	2.92312e+06
M163T376		163.148	376.2													1.55077e+06	2.04763e+06	1.81389e+06	821243	981092	2.37819e+06	2.18593e+06	1.61547e+06	1.9908e+06	1.5856e+06	986066	1.53779e+06	2.04144e+06	1.02453e+06	1.68572e+06	1.39728e+06	1.34558e+06	1.68289e+06	1.1811e+06
M163T380		163.111	379.6													1.91934e+06	2.3495e+06	2.01919e+06	2.27184e+06	2.02416e+06	2.10781e+06	2.4257e+06	2.1415e+06	2.19629e+06	2.01502e+06	2.45723e+06	1.88708e+06	2.00587e+06	2.35488e+06	2.01876e+06	2.16675e+06	2.20883e+06	2.32473e+06	2.43387e+06
M163T382	Methyl cinnamate	163.075	382	162.068	0.127983	C10H10O2	[M+H]+			C06358		103-26-4		BioDeepDB	2	2.57466e+06	5.00712e+06	3.38743e+06	3.07357e+06	3.50668e+06	2.46094e+06	3.7617e+06	5.43098e+06	4.47241e+06	7.18526e+06	4.32369e+06	3.31724e+06	4.29063e+06	2.60288e+06	2.57801e+06	3.65759e+06	1.80256e+06	1.88672e+06	1.75675e+06
M163T391	Anabasine	163.039	390.5	162.116	2.41058	C10H14N2	[M+H]+			C06180	Chemical structure transformation maps; Biosynthesis of other secondary metabolites; Global and overview maps	13078-04-1 / 494-52-0	HMDB0004350	BioDeepDB	2	4.82632e+07	5.34605e+07	3.17633e+07	6.33966e+07	5.14789e+07	4.7021e+07	8.45501e+07	5.02954e+07	4.27829e+07	7.51164e+07	2.38717e+07	4.77877e+07	7.27533e+06	8.67057e+07	8.78424e+07	5.22739e+07	3.63292e+07	4.37441e+07	3.46903e+07
M163T397		163.111	397.3													846755	2.01599e+06	591024	567632	773035	928945	46274.7	8.26945e+06	5.10634e+06	4.99337e+06	4.10653e+06	3.1375e+06	1.90516e+06	177437	137334	172385	129604	147140	138027
M163T40		163.019	40.2													1.74663e+06	2.26733e+06	1.60587e+06	1.99734e+06	2.07448e+06	1.34964e+06	2.10661e+06	2.18438e+06	1.8951e+06	3.44226e+06	1.0528e+06	2.21139e+06	1.52317e+06	368754	408514	696441	308889	352272	162977
M163T413		163.111	412.6													5.2696e+07	4.11965e+07	5.05733e+07	5.19886e+07	4.59894e+07	4.77007e+07	3.70309e+07	1.5946e+07	7.53575e+07	7.48229e+07	4.42217e+07	5.52517e+07	3.5731e+07	1.42944e+07	1.42086e+07	1.69883e+07	1.48552e+07	1.51991e+07	1.53952e+07
M163T465		163.112	465													2.00979e+07	1.14343e+07	1.1539e+07	6.21019e+06	1.08084e+07	9.80653e+06	5.47265e+06	1.50043e+07	1.74871e+07	1.19761e+07	1.74928e+07	1.0576e+07	1.12092e+07	1.88896e+07	1.41009e+07	1.61116e+07	1.30862e+07	1.80845e+07	1.51618e+07
M163T519		163.111	519.1													1.443e+06	236539	1.30987e+06	1.50257e+06	1.33077e+06	350420	329242	767659	197606	208839	260024	279486	740782	935955	955068	961579	763203	263891	855909
M163T52		163.06	52.5													6.34817e+06	2.38733e+07	1.2614e+07	9.19858e+06	1.0327e+07	9.10739e+06	1.53124e+07	1.60576e+07	1.55715e+07	9.3292e+06	1.15845e+07	8.42299e+06	7.00924e+06	5.61317e+06	3.23955e+06	7.89703e+06	1.33883e+06	3.0335e+06	1.53641e+06
M163T527		163.111	527.4													2.64727e+06	3.80948e+06	2.80009e+06	2.45886e+06	2.42131e+06	5.04638e+06	4.99334e+06	1.86418e+06	3.51275e+06	1.01565e+06	4.11956e+06	4.57827e+06	1.5476e+06	2.05952e+06	1.35161e+06	1.41838e+06	806499	3.69507e+06	829280
M163T532		163.148	532.4													2.0456e+06	566190	1.96377e+06	1.70987e+06	807615	835109	1.94881e+06	220398	411348	342559	379603	1.32085e+06	362314	1.00534e+06	403814	861912	857789	352806	830894
M163T642		163.148	642.3													3.87102e+06	1.94963e+06	1.99667e+06	2.66985e+06	2.61428e+06	2.98305e+06	1.43382e+06	5.43984e+06	4.231e+06	6.31012e+06	6.53236e+06	7.29056e+06	6.22854e+06	2.18281e+06	1.99767e+06	2.82699e+06	1.42444e+06	2.63632e+06	1.3576e+06
M163T652		163.148	652.1													5.98661e+06	3.95272e+06	3.03328e+06	2.34669e+06	5.79758e+06	6.60059e+06	4.51035e+06	567828	2.21138e+06	530623	552149	220897	668498	2.30388e+06	98415.9	3.48555e+06	1.54716e+06	3.65671e+06	2.4254e+06
M163T96		163.075	95.5													1.28487e+06	1.48132e+06	963823	1.31937e+06	1.63892e+06	669193	1.26368e+06	2.21506e+06	1.46973e+06	1.01014e+06	1.98777e+06	856169	1.0042e+06	4.64338e+06	3.70236e+06	2.97285e+06	3.53745e+06	2.64208e+06	1.93713e+06
M164T115		164.042	115.4													4.49686e+06	2.8009e+06	3.03218e+06	6.16493e+06	6.26121e+06	3.46173e+06	3.03261e+06	1.9159e+06	1.81174e+06	1.2092e+06	6.22706e+06	1.42472e+06	1.77388e+06	2.78867e+06	6.68172e+06	6.35943e+06	4.77248e+06	5.15315e+06	1.37412e+07
M164T120		164.07	119.8													1.52456e+07	1.15363e+07	7.86167e+06	1.04758e+07	1.43122e+07	1.78103e+07	1.65532e+07	2.71585e+06	2.46417e+06	2.44779e+06	4.70009e+06	1.56154e+06	1.55241e+06	5.66724e+06	1.48384e+06	1.16793e+07	1.16942e+06	1.41875e+06	1.17388e+06
M164T134		164.034	133.7													1.4907e+06	2.36353e+06	1.94509e+06	1.61465e+06	2.13604e+06	1.47559e+06	2.11263e+06	1.82735e+06	1.71595e+06	1.35501e+06	1.76165e+06	1.48964e+06	1.31559e+06	1.92133e+06	1.80967e+06	1.98978e+06	1.73998e+06	1.68323e+06	1.35586e+06
M164T213		164.046	212.9													379984	1.50368e+06	792436	593829	639807	553020	976404	1.04803e+06	998484	774381	743862	575410	435283	364773	191513	481511	62483.6	186402	22150.8
M164T230		164.042	230.1													1.62611e+07	1.2825e+07	1.74193e+07	1.28064e+07	1.48832e+07	1.71114e+07	1.42994e+07	8.77111e+06	1.27648e+07	1.09701e+07	1.28459e+07	1.04442e+07	1.19448e+07	5.53928e+06	4.49514e+06	4.09462e+06	3.89753e+06	4.06855e+06	4.69241e+06
M164T239		164.046	239.4													398715	2.0382e+06	3.39452e+06	1.205e+06	984086	330107	754073	1.70428e+06	1.93168e+06	814658	921937	1.43801e+06	2.01435e+06	2.05374e+06	769681	799785	568698	1.74928e+06	1.15761e+06
M164T254		164.042	254													3.5156e+06	694389	2.37478e+06	2.33913e+06	2.3845e+06	2.78079e+06	3.31571e+06	2.39309e+06	4.11534e+06	1.55209e+06	3.6265e+06	2.99397e+06	2.5738e+06	2.83195e+06	2.39612e+06	3.08923e+06	2.35577e+06	3.00774e+06	2.12592e+06
M164T262		164.047	262.1													526943	257315	855564	976437	917818	485744	1.15791e+06	2.32705e+06	2.47906e+06	527619	1.90599e+06	1.0313e+06	1.89602e+06	1.68201e+06	875771	1.01455e+06	740177	1.46049e+06	1.699e+06
M164T264		163.559	264.1													713750	448085	500458	464826	138768	397147	199086	305469	462036	568324	373642	459571	440869	687804	115628	517221	463669	732547	916596
M164T284		164.07	283.6													2.42643e+06	2.66515e+06	2.59874e+06	588083	2.2266e+06	2.26167e+06	2.8576e+06	2.43324e+06	2.59274e+06	2.62159e+06	664468	2.47733e+06	530749	2.71265e+06	2.5767e+06	2.5249e+06	2.73835e+06	2.75505e+06	2.86592e+06
M164T318		164.065	317.7													2.21511e+06	1.33989e+06	1.84732e+06	1.07121e+06	1.68101e+06	1.89506e+06	1.40503e+06	190300	1.14595e+06	154257	199355	329872	205775	263122	1.32732e+06	367912	1.50419e+06	891673	1.05094e+06
M164T391		164.042	390.5													2.01611e+06	5.48571e+06	3.82431e+06	2.5277e+06	1.8634e+06	2.68337e+06	9.22708e+06	7.63227e+06	9.13233e+06	6.41996e+06	5.83331e+06	4.22128e+06	5.34355e+06	1.83126e+06	591046	1.5921e+06	500217	1.11083e+06	651444
M164T413		164.115	412.6													4.1863e+06	2.25974e+06	2.25906e+06	1.25451e+06	1.11853e+06	5.03848e+06	3.61378e+06	5.04814e+06	1.48043e+06	2.8816e+06	1.67665e+06	965918	4.91728e+06	7.82711e+06	6.12552e+06	2.57259e+06	6.66455e+06	5.06662e+06	2.03279e+06
M164T42	L-Fucose	164.067	42.2	164.069	0.772153	C6H12O5	[M]+	Organooxygen compounds	Carbohydrates and carbohydrate conjugates	C00507	Carbohydrate metabolism; Global and overview maps	2438-80-4 / 3615-41-6 73-34-7 / 3615-41-6	HMDB0000174	BioDeepDB	2	1.22789e+06	3.16766e+06	816600	768802	1.13016e+06	1.43879e+06	74959.1	1.39246e+07	8.06804e+06	8.2568e+06	6.74142e+06	5.03997e+06	2.96148e+06	52049.5	113939	154665	84952.4	32556.1	34761.9
M164T581		163.99	580.6													4.10957e+07	3.08096e+07	8.69819e+06	2.46349e+07	5.70718e+07	2.35119e+07	4.23387e+07	2.02074e+07	2.61167e+07	2.97315e+07	2.31546e+07	2.32901e+07	1.97544e+07	3.25208e+07	3.05296e+07	2.72667e+07	2.51199e+07	1.05834e+07	4.16629e+07
M164T67		164.028	67.5													2.68445e+06	3.35197e+06	2.37588e+06	2.96628e+06	3.19779e+06	1.95843e+06	3.10745e+06	3.14749e+06	2.95009e+06	5.17983e+06	1.58257e+06	3.25453e+06	2.19965e+06	473536	555760	967067	428613	460973	201380
M164T75		164.074	74.9													2.32705e+07	3.19481e+07	2.82391e+07	1.05646e+07	1.42053e+07	3.80295e+07	3.37185e+07	2.61922e+07	3.05631e+07	2.41396e+07	1.34694e+07	2.27685e+07	3.15158e+07	1.59098e+07	2.64979e+07	1.84979e+07	2.08506e+07	2.58614e+07	1.74801e+07
M164T97	S-Methyl-L-methionine	164.073	97.2	164.075	6.75669	C6H14NO2S	[M]+			C03172		4727-40-6		BioDeepDB	2	8.24211e+06	3.93953e+06	6.47966e+06	7.30442e+06	7.53779e+06	6.68517e+06	4.51803e+06	221690	3.62512e+06	78499.2	153745	4.92931e+06	2.10751e+06	3.88965e+06	3.32817e+06	2.89802e+06	3.01288e+06	2.57509e+06	3.00808e+06
M165T112		165.056	112.4													2.54831e+06	6.67122e+06	4.90878e+06	855927	615269	873221	8.34474e+06	6.91382e+06	7.6433e+06	6.2796e+06	5.60489e+06	3.70208e+06	4.30526e+06	630836	568234	598698	216894	450992	627745
M165T113		165.112	113.4													4.8194e+06	4.93222e+06	2.83095e+06	4.5235e+06	4.72041e+06	5.11549e+06	4.69829e+06	4.30106e+06	4.29111e+06	4.56477e+06	4.07826e+06	4.57882e+06	4.06954e+06	5.16012e+06	5.43096e+06	2.99441e+06	5.55909e+06	4.93902e+06	4.76499e+06
M165T120		165.074	120.1													320371	429905	328099	421251	591436	307362	377584	482099	367709	388634	517509	426870	395670	1.15829e+06	681219	876211	802164	853363	604912
M165T135		165.025	135.2													639098	405637	536491	443435	421109	635907	545679	553411	289836	717002	312928	411795	218034	330564	347446	319693	264221	321821	441230
M165T144		164.52	144.3													501200	71145.6	271713	232449	66633.8	85139.6	49241.5	69663.5	57739.2	27136.1	419168	369394	280533	224600	256454	298458	284377	285133	116109
M165T177		165.091	176.7													742027	657800	804470	625193	740962	760334	957612	828750	902101	810618	720922	759876	902699	874632	1.01316e+06	927714	1.00279e+06	969693	1.25435e+06
M165T194		165.01	193.6													974208	641144	1.17787e+06	5.10996e+06	641528	707254	1.84073e+06	3.0551e+06	2.87753e+06	4.04483e+06	1.8334e+06	447740	1.72248e+06	893137	3.50547e+06	915333	753070	992353	1.28151e+06
M165T206		165.025	205.5													1.1305e+06	1.01022e+06	1.13313e+06	1.16242e+06	1.09404e+06	1.13391e+06	1.08808e+06	957633	808760	658502	888371	793611	806384	393616	1.88358e+06	1.85564e+06	1.85934e+06	940571	1.205e+06
M165T226		165.054	225.6													1.34666e+06	1.88736e+06	1.45011e+06	1.7084e+06	2.00049e+06	1.25455e+06	1.50307e+06	2.6716e+06	2.99507e+06	2.92596e+06	2.09811e+06	2.14911e+06	3.29427e+06	3.77626e+06	1.45644e+06	2.21716e+06	1.47821e+06	2.35921e+06	2.35406e+06
M165T230		165.043	230.3													165387	433809	331932	261372	495082	174229	342858	453295	672968	155803	667552	631751	731942	1.28546e+06	530671	799915	439663	944813	668889
M165T251		164.669	250.8													309870	508690	443379	509696	466981	367094	461741	363862	489843	349940	314469	319416	409933	586534	464729	422956	281695	468059	459217
M165T257		165.127	256.8													406776	1.4411e+06	2.08767e+06	1.59809e+06	1.53996e+06	1.50733e+06	1.48518e+06	1.51888e+06	1.29398e+06	1.90582e+06	1.43842e+06	1.46538e+06	2.15636e+06	1.51432e+06	2.80886e+06	1.46667e+06	1.29e+06	2.14817e+06	1.35451e+06
M165T276		165.091	275.9													2.48034e+06	2.60967e+06	1.90217e+06	1.41572e+06	1.90152e+06	1.29302e+06	1.21486e+06	2.03691e+06	2.7e+06	5.76289e+06	2.25438e+06	2.9356e+06	2.14038e+06	130121	116780	95837.9	136790	149562	152288
M165T282		164.538	281.7													311877	356496	1.68403e+06	2.75176e+06	883185	263303	1.43458e+06	582599	1.4848e+06	334801	1.8705e+06	278316	1.55072e+06	175615	259950	162719	296430	151961	171345
M165T286		165.091	286.1													2.36796e+06	1.4157e+06	2.13741e+06	1.88948e+06	1.54574e+06	1.91891e+06	1.42809e+06	1.41651e+06	1.86626e+06	2.25657e+06	2.54042e+06	241915	1.92772e+06	1.82396e+06	1.05188e+06	1.08967e+06	2.48477e+06	2.42923e+06	2.6468e+06
M165T302	Eugenol	165.091	302.3	164.084	0.0306117	C10H12O2	[M+H]+	Phenols	Methoxyphenols	C10453	Biosynthesis of other secondary metabolites	97-53-0	HMDB0005809	BioDeepDB	2	690896	3.11639e+06	549767	541897	1.98097e+06	2.29879e+06	2.65897e+06	641939	750667	1.27478e+06	2.14923e+06	858722	537483	5.76809e+06	3.45501e+06	4.4384e+06	3.51416e+06	5.10028e+06	4.22702e+06
M165T334		165.113	334.4													1.52905e+06	1.27326e+06	1.5724e+06	1.38719e+06	1.43359e+06	1.91625e+06	1.67335e+06	2.09012e+06	2.42481e+06	1.70686e+06	6.12508e+06	1.66082e+06	1.33136e+06	7.42749e+06	6.84443e+06	7.55159e+06	3.51034e+06	8.61997e+06	1.51812e+06
M165T354		165.091	353.5													1.65281e+06	1.49389e+06	1.97484e+06	1.83525e+06	1.21705e+06	1.32705e+06	210398	1.15618e+06	205645	1.26163e+06	1.36117e+06	1.36404e+06	1.31326e+06	1.89136e+06	2.36085e+06	3.20511e+06	3.1333e+06	1.98539e+06	3.1777e+06
M165T358		165.127	357.8													5.23151e+06	6.03455e+06	6.09605e+06	4.89637e+06	4.93152e+06	4.60548e+06	4.76985e+06	4.61191e+06	5.35158e+06	5.42463e+06	6.35188e+06	5.82184e+06	5.3366e+06	5.96234e+06	5.7539e+06	5.30547e+06	5.35789e+06	5.21013e+06	5.5552e+06
M165T362		165.08	362													369910	104226	285177	311177	239023	83873.5	275081	357034	490898	1.05677e+06	444671	542233	720771	298162	241979	325572	228004	325143	72253.9
M165T413		165.163	412.6													805454	2.17299e+06	2.07228e+06	1.90472e+06	1.87436e+06	1.4178e+06	3.34392e+06	3.55385e+06	5.0448e+06	4.43995e+06	2.56532e+06	2.47438e+06	2.74046e+06	2.34615e+06	2.13789e+06	1.79071e+06	1.28272e+06	2.22595e+06	3.56182e+06
M165T42		165.05	42.2													1.30929e+07	1.36505e+07	7.15853e+06	1.08891e+07	1.02279e+07	9.24111e+06	1.11098e+07	8.64243e+06	8.7498e+06	7.9216e+06	1.04129e+07	1.15578e+07	9.97605e+06	4.41649e+06	9.20057e+06	5.23264e+06	8.95795e+06	9.54147e+06	6.22493e+06
M165T449		165.127	448.8													9.76719e+06	4.09201e+06	1.15968e+06	4.67956e+06	5.57116e+06	4.68794e+06	3.77175e+06	728842	798782	746973	807325	3.31291e+06	770478	991890	907531	933131	743771	856270	2.72956e+06
M165T460		165.127	460.1													1.68366e+06	4.53634e+06	5.61154e+06	5.47094e+06	6.513e+06	8.75537e+06	6.35546e+06	1.21414e+06	1.33225e+06	1.36877e+06	3.57634e+06	5.38173e+06	2.90148e+06	4.51382e+06	1.34617e+06	4.53642e+06	1.34411e+06	5.19333e+06	1.41115e+06
M165T465		165.076	464.6													169568	590055	1.26352e+06	168203	880165	840733	133119	872083	1.78637e+06	1.35928e+06	84417	975680	943003	1.76341e+06	1.03336e+06	2.63321e+06	833508	1.13087e+06	1.56426e+06
M165T533		165.127	532.7													523501	147507	1.07301e+06	503508	2.00387e+06	1.4018e+06	910172	993442	1.034e+06	932118	1.61671e+06	881578	990407	1.66589e+06	1.62177e+06	1.64975e+06	1.54212e+06	901031	1.53056e+06
M165T56		165.054	55.6													3.22815e+08	2.87762e+08	2.85711e+08	2.95159e+08	3.14688e+08	3.28018e+08	2.88165e+08	3.00185e+08	2.86916e+08	2.09269e+08	2.97355e+08	2.95933e+08	3.13469e+08	3.07449e+08	3.68815e+08	3.62e+08	8.80036e+07	3.14539e+08	3.92935e+08
M165T73	2-Hydroxycinnamic acid	165.054	73	164.047	4.68864	C9H8O3	[M+H]+	Cinnamic acids and derivatives	Hydroxycinnamic acids and derivatives	C01772	Amino acid metabolism; Biosynthesis of other secondary metabolites; Global and overview maps	583-17-5 / 614-60-8	HMDB0002641	BioDeepDB	2	7.44925e+08	9.46303e+08	8.45197e+08	6.50844e+08	1.26309e+09	9.21842e+08	1.17801e+09	7.01552e+07	6.94638e+08	8.17809e+07	7.19084e+08	8.56346e+08	1.2296e+08	3.84713e+08	3.30852e+08	3.4662e+08	3.21692e+08	4.71913e+08	1.01775e+07
M165T81		165.091	80.8													896470	1.12752e+06	1.40983e+06	1.48409e+06	815615	1.36979e+06	1.34328e+06	1.32224e+06	1.2111e+06	1.04156e+06	976331	1.58683e+06	1.24437e+06	1.0777e+06	1.40062e+06	1.43346e+06	1.09785e+06	1.29343e+06	1.27073e+06
M165T96		165.054	96.4													1.13151e+07	1.84832e+07	1.78118e+07	1.0222e+07	1.17376e+07	1.93776e+07	1.37522e+07	1.12917e+07	1.73983e+07	1.45155e+07	1.68597e+07	1.17432e+07	1.14259e+07	8.76202e+06	8.64839e+06	8.76337e+06	5.14598e+06	7.38546e+06	9.64819e+06
M166T103		166.086	103.2													2.02161e+10	2.73999e+10	2.05486e+10	3.5836e+09	1.70939e+10	1.56686e+10	2.23251e+10	1.83654e+10	1.90232e+10	1.42887e+10	1.86566e+10	2.07864e+10	1.79384e+10	4.33482e+10	2.9838e+10	3.12857e+10	2.75497e+10	2.98825e+10	2.89277e+10
M166T205		166.044	205.4													1.51173e+06	2.33502e+06	1.78743e+06	2.07283e+06	2.43648e+06	1.42224e+06	1.80293e+06	3.59105e+06	3.65403e+06	3.51038e+06	2.43721e+06	3.04732e+06	4.06395e+06	3.64558e+06	1.70884e+06	2.48802e+06	1.65679e+06	2.64657e+06	2.86112e+06
M166T233	Formylanthranilic acid	166.05	232.5	165.043	0.35478	C8H7NO3	[M+H]+	Benzene and substituted derivatives	Benzoic acids and derivatives	C05653	Amino acid metabolism; Global and overview maps	3342-77-6	HMDB0004089	BioDeepDB	2	1.26322e+08	6.91469e+07	1.2563e+08	1.53706e+08	1.10294e+08	1.20768e+08	1.39268e+08	1.50983e+08	1.93858e+08	1.34606e+08	1.48112e+08	1.51037e+08	1.77439e+08	4.80459e+07	4.41148e+07	6.01544e+07	6.22479e+07	5.54638e+07	1.01809e+08
M166T263	L-Phenylalanine	166.086	263.5	165.079	0.127245	C9H11NO2	[M+H]+			C00079	Cancer: overview; Membrane transport; Metabolism of other amino acids; Digestive system; Biosynthesis of other secondary metabolites; Translation; Amino acid metabolism; Chemical structure transformation maps; Global and overview maps	673-06-3		BioDeepDB	2	6.25305e+06	3.46318e+06	2.11461e+06	4.33922e+07	2.68809e+06	4.16207e+07	5.36129e+06	2.42719e+06	3.57359e+06	5.45803e+07	5.06457e+06	4.16016e+06	1.57719e+08	3.25976e+06	2.1384e+06	2.57779e+06	4.10592e+07	4.74043e+06	5.59486e+07
M166T287		166.017	286.9													206939	165030	322307	222220	353178	214016	576001	633825	863291	910062	379811	356559	413915	141443	121700	151947	499853	246670	120840
M166T302		166.033	302.3													548803	454243	682200	657808	602143	602031	826813	856958	810532	715692	642849	624419	784135	721242	581003	551521	432617	624283	806897
M166T34		165.995	34.4													151037	363179	315121	299278	283503	235521	488446	611273	780567	696802	457432	428882	481587	371266	392565	334397	248021	406481	606474
M166T359		166.123	359.3													1.02349e+06	2.63513e+06	2.36916e+06	2.29224e+06	2.16621e+06	1.5381e+06	3.84375e+06	4.53935e+06	5.67143e+06	5.32934e+06	3.37112e+06	3.27045e+06	3.52081e+06	2.85781e+06	2.82905e+06	2.29956e+06	1.72019e+06	3.13678e+06	4.54811e+06
M166T42		166.035	42													765947	1.32282e+06	4.32419e+06	1.1876e+06	4.30241e+06	878481	6.624e+06	6.63233e+06	1.08547e+07	1.04747e+07	6.39781e+06	5.79561e+06	890259	740699	1.13198e+06	978766	536131	1.20164e+06	5.85943e+06
M166T465		166.084	464.5													4.25861e+07	1.48274e+07	2.44501e+07	1.12027e+07	9.33124e+06	1.8011e+07	1.00403e+07	9.131e+06	1.38401e+07	2.08394e+07	9.62817e+06	1.09825e+07	1.68781e+07	4.96721e+06	5.23879e+06	5.12993e+06	4.25983e+06	5.42493e+06	4.51931e+06
M166T51	L-Methionine S-oxide	166.053	50.9	165.046	0.0063221	C5H11NO3S	[M+H]+			C02989	Amino acid metabolism	3226-65-1		BioDeepDB	2	3.80225e+06	3.20878e+07	5.01805e+06	4.09963e+07	2.60474e+07	5.23903e+06	2.17596e+07	4.30165e+07	4.45068e+07	2.59165e+08	3.46258e+07	1.03031e+08	1.29573e+07	347635	636335	649534	1.15071e+06	1.9833e+06	1.44451e+06
M166T56		166.086	55.8													6.50502e+07	5.99736e+07	5.83276e+07	5.36455e+07	5.49515e+07	7.33202e+07	5.64485e+07	6.1914e+07	5.6872e+07	6.16314e+07	5.70209e+07	5.34105e+07	5.84226e+07	5.73574e+07	4.76431e+07	5.6793e+07	4.30255e+07	4.63696e+07	1.33531e+07
M166T571		166.098	570.5													9.41401e+06	2.08607e+07	1.42484e+07	3.53405e+07	5.21676e+07	1.99457e+07	2.45061e+07	2.39022e+07	5.64617e+07	4.64052e+06	1.24695e+07	2.71959e+07	5.1444e+07	2.61744e+07	3.03893e+07	2.84843e+07	2.55464e+07	2.85616e+07	3.73944e+07
M166T622		166.084	621.6													6.20465e+06	4.03696e+06	6.06977e+06	8.32705e+06	6.17451e+06	8.14972e+06	6.53827e+06	6.52891e+06	8.2408e+06	8.31761e+06	4.52057e+06	5.03854e+06	4.43476e+06	5.47488e+06	4.1231e+06	4.87995e+06	2.50557e+06	4.25521e+06	6.68735e+06
M166T648		166.097	648.4													8.60037e+06	9.03008e+06	8.49935e+06	8.60569e+06	8.63286e+06	1.69249e+07	8.51755e+06	1.22844e+07	1.56106e+07	3.49311e+07	1.23736e+07	1.16953e+07	8.74435e+06	9.59168e+06	2.48429e+07	1.80031e+07	9.61581e+06	9.47217e+06	1.65937e+07
M166T73		166.058	73													1.21992e+08	6.67779e+07	6.96354e+07	8.02826e+07	1.25466e+08	8.6395e+07	1.41951e+07	1.13912e+07	1.21486e+07	1.49631e+07	8.96485e+06	4.95527e+07	1.72631e+07	4.52373e+07	2.74039e+07	8.2776e+06	9.2036e+06	2.91933e+07	8.02724e+07
M166T74	7-Methylguanine	166.072	73.9	165.065	0.000989214	C6H7N5O	[M+H]+	Imidazopyrimidines	Purines and purine derivatives	C02242		578-76-7	HMDB0000897	BioDeepDB	2	1.05213e+07	5.50474e+06	9.63197e+06	5.62503e+06	1.0449e+07	4.83073e+06	8.83951e+06	3.39385e+06	4.31112e+06	3.27351e+06	2.4159e+06	1.07652e+07	5.81377e+06	3.48235e+06	3.40547e+06	5.6023e+06	6.39731e+06	7.80508e+06	3.1246e+06
M166T82		166.12	81.9													2.4826e+06	4.40513e+06	1.98866e+06	207748	2.15683e+06	1.79589e+06	566776	4.67053e+06	5.05656e+06	5.24197e+06	618117	5.55803e+06	5.14651e+06	1.04115e+06	467095	2.38878e+06	4.78346e+06	5.67201e+06	664681
M166T88		166.086	87.5													9.56201e+07	8.33669e+07	1.03343e+08	1.58404e+08	9.03222e+07	2.22846e+08	7.9396e+07	1.75254e+07	3.51294e+08	1.71458e+08	2.78799e+08	6.54345e+08	2.54237e+08	5.38137e+08	2.97834e+08	2.51491e+08	7.02082e+07	6.45003e+07	9.11599e+07
M166T98		166.05	98													2.68175e+06	2.05036e+06	1.36398e+06	1.37615e+06	2.59686e+06	2.76801e+06	1.8395e+06	3.03117e+06	2.99006e+06	4.00715e+06	2.32203e+06	2.48831e+06	3.07836e+06	3.13991e+06	3.31531e+06	2.51092e+06	1.77918e+06	1.70502e+06	3.57469e+06
M167T127		166.507	127.3													525242	1.22196e+06	2.42458e+06	1.44927e+06	1.45067e+06	1.49203e+06	1.34102e+06	1.07306e+06	1.04681e+06	254953	1.25378e+06	1.24762e+06	1.50979e+06	196053	598240	588088	559999	519493	162019
M167T135		166.507	135													1.63058e+06	2.20542e+06	1.74102e+06	2.36359e+06	1.53058e+06	951204	1.34997e+06	887952	1.49818e+06	1.81977e+06	1.50506e+06	3.08035e+06	1.51205e+06	1.31307e+06	938826	894932	617929	680460	1.17437e+06
M167T138		167.046	138.2													1.19373e+06	610718	1.17121e+06	1.44833e+06	1.03961e+06	1.12711e+06	1.3e+06	1.34194e+06	1.78234e+06	1.18079e+06	1.37884e+06	1.38014e+06	1.61848e+06	439609	391387	534468	574407	466008	932830
M167T206		166.546	205.6													233116	210792	215856	207488	271169	221487	237749	197668	259345	149437	208506	356151	200707	158045	156883	213822	190942	212107	54469.6
M167T233		167.053	232.5													7.33239e+06	7.17149e+06	7.36453e+06	6.76209e+06	7.8636e+06	7.94618e+06	1.13905e+07	1.59117e+07	1.34379e+07	2.07353e+07	1.87213e+07	1.42086e+07	1.82594e+07	9.84826e+06	9.72206e+06	1.8743e+07	8.66094e+06	7.6287e+06	9.87475e+06
M167T263		167.09	263.5													3.85919e+06	2.80688e+06	2.98905e+06	3.53546e+06	3.89919e+06	4.16129e+06	4.57448e+06	2.42218e+06	1.68476e+06	1.64662e+06	3.46185e+06	3.41104e+06	1.90964e+06	2.29313e+06	1.69493e+06	2.00328e+06	1.33227e+06	1.85015e+06	1.36866e+06
M167T276		167.107	276.2													4.22963e+06	4.34841e+06	4.55458e+06	3.49212e+06	3.4777e+06	1.90436e+06	2.76245e+06	1.50668e+06	1.85706e+06	1.25274e+06	1.39237e+06	1.8311e+06	1.52596e+06	2.24883e+06	2.07405e+06	1.74944e+06	1.1251e+06	2.07431e+06	2.2072e+06
M167T288		167.107	288.4													1.05439e+06	891715	674886	762626	997937	1.15007e+06	989770	761881	915694	910076	978968	614939	1.23712e+06	984058	777512	1.28406e+06	1.36461e+06	1.36391e+06	1.15736e+06
M167T306		167.07	306.3													892500	749735	723691	679292	1.49032e+06	2.58944e+06	1.18621e+06	1.64496e+06	805939	2.56664e+06	1.60965e+06	1.05614e+06	1.9513e+06	3.6366e+06	633804	3.49128e+06	1.44341e+06	662155	2.14996e+06
M167T34		166.99	34.5													209299	171352	258357	247527	226877	227344	311499	326489	311046	269677	244135	238134	295693	272949	220039	209332	166508	236245	303048
M167T380		167.143	379.7													3.68048e+06	2.02274e+06	1.88859e+06	2.02821e+06	3.59301e+06	3.14158e+06	3.04359e+06	1.9367e+06	1.9375e+06	2.07875e+06	2.50144e+06	2.74725e+06	3.52116e+06	2.9757e+06	1.88352e+06	1.72473e+06	3.00248e+06	2.38234e+06	2.07182e+06
M167T393		167.07	392.9													857318	877980	1.87146e+06	816891	1.7012e+06	995044	1.16741e+06	971957	977663	251623	1.20392e+06	585033	839314	897705	737366	823666	1.12639e+06	1.05672e+06	252651
M167T402		167.143	402.4													841197	934746	1.14858e+06	1.19302e+06	1.23533e+06	1.02785e+06	1.24298e+06	830080	813472	533685	555781	533883	761874	1.09093e+06	910072	965881	1.27056e+06	868675	1.29221e+06
M167T479		167.143	479													3.58867e+06	4.04526e+06	3.81581e+06	2.02584e+06	2.24272e+06	4.64997e+06	4.54208e+06	3.39708e+06	3.9559e+06	3.3269e+06	2.28801e+06	3.32375e+06	4.00101e+06	2.2317e+06	3.48694e+06	2.75425e+06	2.61267e+06	3.4862e+06	2.40967e+06
M167T48		167.021	48.4													1.31881e+07	1.26877e+07	1.44589e+07	1.59792e+07	1.37332e+07	7.62844e+07	1.46349e+07	2.79574e+07	3.80509e+07	2.52759e+07	2.78382e+07	3.4272e+07	2.41706e+07	1.58645e+07	1.26321e+07	1.49267e+07	8.00951e+07	1.20127e+07	4.40398e+07
M167T485		167.07	485													2.66941e+07	3.37361e+07	2.14702e+07	1.82405e+07	2.47101e+07	2.20502e+07	2.58111e+07	1.76074e+07	8.00898e+06	1.87306e+07	7.11704e+06	2.40998e+07	7.26204e+06	5.6548e+06	5.26697e+06	4.97997e+06	4.58409e+06	1.33564e+07	5.39889e+06
M167T503_1		167.034	503.5													86634.9	123684	86409.6	119476	106907	79163.3	79025.9	843386	793070	615796	569768	114445	1.01986e+06	1.05184e+06	391749	512259	376915	390041	660858
M167T527		167.107	527.4													2.17024e+06	1.36328e+06	1.56713e+06	1.25768e+06	1.84315e+06	1.56981e+06	1.09744e+06	1.81764e+06	1.90133e+06	1.65708e+06	1.54521e+06	1.17574e+06	830287	1.787e+06	1.44472e+06	1.39434e+06	1.30139e+06	459639	1.64731e+06
M167T81		167.07	80.7													4.44464e+06	3.07706e+06	3.50089e+06	2.59111e+06	2.37563e+06	1.76053e+06	3.84353e+06	1.87541e+06	1.03418e+07	1.39704e+07	1.77595e+06	4.63427e+06	1.56623e+06	1.66424e+06	1.10426e+06	2.19744e+06	1.21078e+06	1.63861e+06	1.05128e+06
M168T103	D-synephrine	168.091	103.2	167.095	0.55512	C9H13NO2	[M+H]+	Benzene and substituted derivatives	Phenols	C01869		614-35-7	HMDB0062811	BioDeepDB	2	7.33024e+07	7.42014e+07	8.39277e+07	9.50197e+07	1.01562e+08	7.60833e+07	9.19888e+07	5.86146e+07	6.03934e+07	1.00473e+07	1.04057e+07	4.15695e+07	5.25203e+07	8.26785e+07	7.9907e+07	7.85471e+07	1.02428e+08	7.73212e+07	1.02613e+08
M168T145		168.065	145.3													3.24227e+06	2.86915e+06	3.00416e+06	3.18061e+06	3.18086e+06	3.39764e+06	3.06954e+06	3.10105e+06	2.89908e+06	2.74648e+06	2.86193e+06	2.84989e+06	2.71787e+06	2.92827e+06	3.16085e+06	3.3328e+06	3.13796e+06	2.97365e+06	2.87464e+06
M168T206		168.138	206.3													1.0618e+06	705085	717899	917017	413522	802604	541627	666009	406169	881369	901225	929950	647465	707741	532377	874957	547659	625124	459750
M168T233		168.054	232.6													338135	83985.7	426557	368471	404045	275140	369565	382242	1.00908e+06	1.02608e+06	286811	315008	314868	357195	399170	238956	239191	1.09367e+06	269995
M168T347		167.575	347.4													722352	598514	260652	721589	713074	264960	645218	692291	735894	627769	704542	641303	703060	615864	646057	252905	606473	647315	653409
M168T35_1		167.976	35													3.65782e+06	6.51959e+06	7.33436e+06	2.29886e+06	6.48843e+06	3.85456e+06	5.10993e+06	8.12853e+06	1.12761e+07	4.80171e+06	3.92914e+06	4.01342e+06	4.00029e+06	1.8427e+06	3.4213e+06	3.0934e+06	1.00526e+06	1.47919e+06	1.39354e+06
M168T35_2		167.999	34.7													1.66054e+06	1.34555e+06	1.98561e+06	1.86881e+06	2.09313e+06	1.70153e+06	2.29176e+06	2.22159e+06	2.21003e+06	1.99925e+06	2.03952e+06	1.96719e+06	2.01069e+06	2.05453e+06	1.65288e+06	1.59346e+06	1.31637e+06	1.75383e+06	2.42236e+06
M168T41		168.024	40.8													6.38012e+07	3.04631e+07	5.10038e+07	2.88313e+07	3.04079e+07	2.876e+07	7.68184e+07	8.04495e+07	8.96793e+07	3.3185e+07	7.42998e+07	6.14054e+07	9.17919e+07	2.8642e+07	2.44261e+07	2.9099e+07	2.55415e+07	2.85283e+07	5.11216e+07
M168T42_1		167.963	42.2													9.25157e+06	2.57209e+06	5.5693e+06	2.40778e+06	7.15021e+06	1.05754e+07	5.38266e+06	4.84023e+06	7.4532e+06	3.59175e+06	4.48859e+06	4.58237e+06	7.07606e+06	4.12966e+06	7.01924e+06	6.25123e+06	2.72115e+06	2.26004e+06	5.03902e+06
M168T48		168.006	48.4													6.30738e+06	1.56483e+06	5.82161e+06	9.18468e+06	5.22037e+06	5.58735e+06	8.08733e+06	1.09469e+07	8.41306e+06	1.72633e+06	5.78926e+06	6.14404e+06	6.11295e+06	4.77728e+06	1.11743e+06	1.20583e+06	1.14311e+06	3.89354e+06	1.20157e+06
M168T485		168.073	484.9													1.23866e+06	1.44868e+06	1.34939e+06	1.19471e+06	1.20007e+06	1.13814e+06	1.37454e+06	1.09757e+06	1.27834e+06	1.34054e+06	1.39204e+06	1.39597e+06	1.31782e+06	1.31195e+06	1.20775e+06	1.1099e+06	1.17621e+06	1.1644e+06	1.33038e+06
M168T67		168.013	66.9													4.8583e+06	3.85167e+06	3.78803e+06	6.29495e+06	4.98368e+06	3.83733e+06	4.77878e+06	5.60609e+06	5.25276e+06	5.09759e+06	7.26381e+06	6.52696e+06	6.1532e+06	1.03966e+07	8.69509e+06	1.37741e+07	6.61102e+06	5.87921e+06	5.75172e+06
M168T83		168.065	83													1.64654e+06	2.7426e+06	3.05608e+06	2.48147e+06	2.20686e+06	2.59261e+06	2.47851e+06	2.45728e+06	2.94333e+06	2.55072e+06	7.82931e+06	2.5147e+06	3.14977e+06	1.49318e+06	2.59975e+06	2.80728e+06	1.9627e+06	1.65403e+06	1.42747e+06
M168T84	3-Methoxytyramine	168.102	83.6	167.095	1.64186	C9H13NO2	[M+H]+	Phenols	Methoxyphenols	C05587	Nervous system; Biosynthesis of other secondary metabolites; Amino acid metabolism; Chemical structure transformation maps; Global and overview maps	554-52-9	HMDB0000022	MoNA	2	9.36278e+07	1.0605e+08	5.95973e+07	4.4373e+07	2.85119e+07	8.22236e+07	7.71129e+07	8.76978e+07	6.2057e+07	5.62505e+07	3.02256e+07	6.15589e+07	7.63842e+07	3.75834e+07	5.70996e+07	4.47133e+07	4.25495e+07	5.79397e+07	4.24834e+07
M169T103		169.094	103.5													9.3343e+06	4.02457e+06	8.40016e+06	1.18494e+07	8.03899e+06	6.16545e+06	6.33923e+06	7.33311e+06	7.01075e+06	1.03893e+07	2.99883e+06	4.46611e+06	1.08265e+07	6.84135e+06	5.64696e+06	8.47094e+06	5.34317e+06	6.76857e+06	5.61146e+06
M169T132		169.049	131.9													1.20645e+06	1.19226e+06	1.7074e+06	1.29045e+06	1.36913e+06	1.01651e+06	1.37737e+06	613832	1.11662e+06	279102	1.11214e+06	1.02739e+06	1.75295e+06	175558	184811	176780	178298	186831	202549
M169T149		169.086	149.4													2.55171e+06	1.45916e+06	1.2053e+06	824622	1.62276e+06	1.04647e+06	298379	208701	225687	258057	279090	331401	648927	199203	170225	454177	553886	203052	430658
M169T174		169.097	173.8													5.49782e+06	2.52881e+06	3.91087e+06	3.01427e+06	2.62457e+06	3.19502e+06	2.30679e+06	1.6391e+06	3.30073e+06	1.45391e+06	689380	4.15325e+06	2.17179e+06	1.66498e+06	2.80601e+06	2.92857e+06	3.02412e+06	1.97539e+06	2.49368e+06
M169T220		169.086	219.6													446878	5.29085e+06	1.07654e+06	778492	469700	604222	1.66938e+06	959011	1.28807e+06	759730	960257	1.04463e+06	577045	744839	863657	1.41385e+06	1.39548e+06	1.22756e+06	1.32756e+06
M169T262	Uric acid	169.049	261.6	168.028	14.0326	C5H4N4O3	[M+H]+	Imidazopyrimidines	Purines and purine derivatives	C00366	Global and overview maps; Nucleotide metabolism; Digestive system	69-93-2	HMDB0000289	BioDeepDB	2	1.36965e+06	3.13652e+06	1.40702e+06	1.50486e+06	1.10231e+06	1.24617e+06	1.69829e+06	6.20403e+06	7.50502e+06	4.88675e+06	5.31193e+06	4.51199e+06	1.96805e+06	5.64031e+06	1.06784e+06	4.72814e+06	3.53677e+06	4.36587e+06	6.52292e+06
M169T263		169.076	263.2													292837	193360	608337	971793	588709	478599	271574	646933	715220	555318	544531	902760	603551	335114	302497	322639	296550	321920	292187
M169T282		169.086	282.3													1.23444e+06	1.29286e+06	892981	1.50691e+06	804920	1.18719e+06	1.21057e+06	781964	1.06204e+06	499596	999930	140589	1.0125e+06	4.28828e+06	4.21917e+06	5.29292e+06	3.43689e+06	3.91865e+06	3.9975e+06
M169T310		169.122	309.5													1.64108e+06	2.00627e+06	1.9487e+06	1.67018e+06	1.60896e+06	1.61259e+06	1.9255e+06	1.62951e+06	1.80101e+06	1.76623e+06	1.78711e+06	1.8124e+06	1.65686e+06	2.00441e+06	1.74966e+06	1.86036e+06	1.88237e+06	1.86427e+06	1.95152e+06
M169T364		168.559	363.8													1.09814e+06	963097	964520	842989	816600	1.00579e+06	990690	411642	490032	272926	506414	548339	373872	773632	1.14605e+06	965829	888350	1.03139e+06	926886
M169T371		169.122	370.5													3.05954e+06	3.3356e+06	3.34791e+06	2.36143e+06	5.02827e+06	3.76521e+06	4.97687e+06	2.57071e+06	3.35716e+06	453071	583577	5.0684e+06	476546	2.86683e+06	8.2769e+06	4.15367e+06	6.62762e+06	6.63337e+06	1.05286e+07
M169T398		169.101	398.3													511496	283153	102439	419594	324007	243581	230137	175378	320666	181099	191321	354619	174566	298666	468444	334499	387980	359831	256003
M169T417		169.086	416.7													882846	959352	1.07203e+06	1.02835e+06	882265	659425	1.25074e+06	382417	564916	327834	456847	275962	374394	2.01606e+06	1.39968e+06	2.31432e+06	2.12416e+06	2.06435e+06	2.31087e+06
M169T42		169.045	42.2													3.79107e+07	5.00257e+07	6.2439e+07	6.53741e+07	6.47887e+07	4.00653e+07	6.25062e+07	5.19605e+07	1.13235e+08	1.94323e+08	3.64528e+07	9.69269e+07	4.21026e+07	1.33467e+07	2.2217e+07	2.16043e+07	2.04162e+07	1.29883e+07	1.57687e+07
M169T433		169.122	433													4.13485e+06	3.07168e+06	3.57845e+06	1.03977e+06	3.80907e+06	825202	4.1684e+06	1.12344e+06	1.69957e+06	1.04855e+06	2.94284e+06	2.1805e+06	1.48946e+06	1.37277e+06	1.02648e+06	1.20793e+06	370942	1.18464e+06	949587
M169T44		169.097	44.2													2.17574e+07	1.29508e+07	1.66172e+07	2.02004e+07	2.94397e+07	1.32854e+07	1.50512e+07	567515	3.9547e+06	409617	2.51447e+06	7.7473e+06	4.17757e+06	1.35743e+06	2.67447e+06	2.58231e+06	1.48875e+06	3.58032e+06	2.42637e+06
M169T48		169.058	48.5													1.65088e+06	1.81313e+06	1.84859e+06	1.85418e+06	2.95652e+06	2.82624e+06	1.91357e+06	2.61669e+06	2.56247e+06	3.49462e+06	4.58306e+06	4.42445e+06	4.64017e+06	850990	829893	867028	777825	852848	807943
M169T519		169.122	519.1													2.82048e+06	2.19166e+06	1.737e+06	2.22829e+06	2.35394e+06	2.73839e+06	3.60756e+06	3.97385e+06	3.63474e+06	4.23563e+06	4.08215e+06	2.83512e+06	3.10324e+06	2.92982e+06	3.38106e+06	3.14798e+06	2.60483e+06	2.54462e+06	2.66778e+06
M169T84		169.105	83.7													5.93219e+06	4.46795e+06	5.48216e+06	5.81042e+06	5.30568e+06	6.61157e+06	5.47407e+06	6.61856e+06	4.84088e+06	4.94989e+06	5.59931e+06	5.1663e+06	5.48715e+06	5.56223e+06	6.7635e+06	5.91381e+06	1.54844e+07	7.29737e+06	5.19689e+06
M169T86_1		169.05	86.5													696224	1.77819e+06	1.42029e+06	2.23424e+06	1.68348e+06	1.33332e+06	1.02606e+06	1.54834e+06	2.1955e+06	3.08207e+06	1.75553e+06	2.74585e+06	1.26462e+06	858443	785897	862064	767361	894341	801961
M169T86_2		169.133	86.5													1.22079e+06	731791	880586	1.39277e+06	1.04606e+06	2.06684e+06	950857	213269	112141	91737.6	115371	391166	188599	292472	277495	317192	402275	297123	279191
M170T124		170.081	124.1													1.54045e+07	1.42859e+07	1.8653e+07	1.81623e+07	1.32566e+07	1.12807e+07	2.19708e+07	5.55345e+06	7.64552e+06	7.96763e+06	4.5847e+06	7.31001e+06	5.11476e+06	3.90946e+07	3.80988e+07	4.55282e+07	5.2775e+07	4.85923e+07	4.61785e+07
M170T141		170.081	141.4													4.76607e+06	6.38008e+06	4.64243e+06	5.55462e+06	4.6592e+06	4.72844e+06	6.74047e+06	3.98286e+06	4.88581e+06	3.57586e+06	4.91663e+06	4.21877e+06	4.64848e+06	6.33541e+06	4.46536e+06	6.13203e+06	7.60679e+06	5.69576e+06	4.69506e+06
M170T171		169.977	170.7													5.37442e+06	5.2679e+06	6.07012e+06	1.43111e+07	8.58199e+06	4.78805e+06	5.91257e+06	7.88923e+06	2.79705e+07	4.25137e+07	6.60456e+06	2.02687e+07	1.16556e+07	2.2542e+07	1.67114e+07	2.03977e+07	2.04245e+07	1.66283e+07	1.61817e+07
M170T187		170.06	187.1													8.41442e+07	4.76536e+07	7.81674e+07	6.18182e+07	6.14326e+07	4.94215e+07	8.16641e+07	1.1774e+08	6.44752e+07	5.15537e+07	9.17412e+07	8.16125e+07	7.48593e+07	7.89761e+07	5.61864e+07	6.42064e+07	4.95236e+07	9.26128e+07	6.01885e+07
M170T205		170.081	205.3													3.59647e+06	3.86757e+06	6.04231e+06	6.23983e+06	4.64764e+06	4.6443e+06	3.40289e+06	3.31537e+06	6.61957e+06	7.2815e+06	2.02543e+06	4.20225e+06	3.64206e+06	1.41321e+07	6.71385e+06	1.64517e+07	7.58795e+06	9.88604e+06	7.12302e+06
M170T215		170.023	215													2.649e+06	2.43806e+06	2.78152e+06	2.72296e+06	2.46553e+06	2.51455e+06	2.5067e+06	2.75429e+06	2.67082e+06	764856	2.19611e+06	3.08901e+06	3.16042e+06	3.16312e+06	2.69264e+06	3.06799e+06	2.83407e+06	2.93125e+06	2.90531e+06
M170T232		170.021	231.6													3.31139e+06	3.17778e+06	3.40698e+06	2.25806e+06	3.9043e+06	2.65642e+06	3.4642e+06	2.538e+06	4.63849e+06	4.3968e+06	3.14021e+06	6.39339e+06	5.05092e+06	4.84776e+06	4.22475e+06	5.00598e+06	4.63989e+06	5.23257e+06	2.46773e+06
M170T260_1		169.662	260													7.95184e+06	1.0586e+07	1.33607e+07	1.38768e+07	1.28432e+07	8.71441e+06	1.36515e+07	1.11399e+07	2.52918e+07	4.35285e+07	7.4815e+06	2.12423e+07	9.37326e+06	3.60802e+06	4.76323e+06	4.61526e+06	3.8792e+06	2.42642e+06	3.0122e+06
M170T261		170.057	261													813944	165377	625096	826186	909761	867142	596232	4.00301e+06	2.63952e+06	5.62688e+06	3.06078e+06	2.74514e+06	3.93661e+06	412678	467677	685565	337488	398144	367546
M170T273		170.117	272.7													2.78797e+07	3.19521e+07	2.58043e+07	2.48471e+07	3.1194e+07	3.10852e+07	3.79622e+07	3.39471e+07	3.62499e+07	2.54225e+07	3.79955e+07	2.57697e+07	2.56019e+07	2.07361e+07	2.16378e+07	2.30835e+07	2.33974e+07	2.31199e+07	3.21026e+07
M170T329		170.154	329													413860	451802	946078	392868	2.18196e+06	893872	1.85623e+06	541579	2.55894e+06	2.12393e+06	1.65883e+06	1.77828e+06	458188	1.03608e+06	894189	314635	962342	2.03687e+06	964487
M170T41		170.023	40.8													1.05769e+07	1.25512e+07	6.37404e+06	4.4745e+06	8.44378e+06	9.4621e+06	1.12613e+07	8.76817e+06	2.96634e+06	3.27143e+06	1.04307e+07	1.36308e+07	1.16093e+07	2.77736e+06	2.7156e+06	2.79937e+06	2.77688e+06	2.77122e+06	4.98792e+06
M170T415		170.117	415.1													1.18972e+06	1.03589e+06	1.41491e+06	1.63549e+06	1.35745e+06	1.79126e+06	1.62371e+06	1.27093e+06	1.98167e+06	1.5227e+06	1.94428e+06	1.78187e+06	3.40402e+06	1.74459e+06	1.63248e+06	1.58005e+06	1.68813e+06	1.35949e+06	1.73579e+06
M170T42		170.041	42.2													7.45971e+06	8.88078e+06	8.41696e+06	1.22118e+07	1.51298e+07	7.72715e+06	1.66791e+07	1.56934e+07	2.2353e+07	1.8578e+07	1.17779e+07	1.25073e+07	1.30356e+07	7.44776e+06	5.65211e+06	6.10026e+06	5.13717e+06	6.95657e+06	1.21283e+07
M170T44		170.092	44.2													6.52515e+06	6.71598e+06	1.04709e+06	5.16316e+06	6.01682e+06	6.34515e+06	6.12799e+06	5.33137e+06	5.73698e+06	6.60545e+06	6.14069e+06	7.45871e+06	7.21495e+06	7.82303e+06	8.19823e+06	7.23782e+06	8.65268e+06	8.73859e+06	8.27083e+06
M170T55	Pyridoxine	170.081	55.3	169.074	0.276023	C8H11NO3	[M+H]+	Pyridines and derivatives	Pyridoxines	C00314	Metabolism of cofactors and vitamins; Global and overview maps	65-23-6	HMDB0000239	BioDeepDB	2	6.47326e+06	7.31129e+06	1.0292e+07	1.18059e+07	7.75089e+06	9.14421e+06	6.63634e+06	6.24088e+06	1.3643e+07	1.33828e+07	3.19072e+06	8.18048e+06	6.54218e+06	2.67766e+07	1.22901e+07	3.18123e+07	1.39173e+07	1.76864e+07	1.29949e+07
M170T560		170.117	559.7													2.1702e+06	2.33391e+06	1.51744e+06	1.2988e+06	2.00472e+06	2.01076e+06	2.52485e+06	1.29619e+06	1.39572e+06	1.30955e+06	1.13442e+06	1.49281e+06	226695	4.07329e+06	4.67837e+06	3.59018e+06	4.11717e+06	3.8733e+06	4.44896e+06
M170T575		170.095	575.2													3.64032e+06	3.03402e+06	2.89832e+06	2.29407e+06	2.17999e+06	2.37323e+06	2.53279e+06	2.80373e+06	3.40861e+06	2.99819e+06	3.22106e+06	2.69811e+06	3.26755e+06	2.35636e+06	1.56859e+06	1.98954e+06	1.6243e+06	1.50787e+06	1.61747e+06
M170T589		170.095	588.6													1.00087e+07	8.31156e+06	8.85826e+06	9.44777e+06	8.92592e+06	9.63937e+06	8.70869e+06	8.77386e+06	8.37419e+06	8.27192e+06	8.16418e+06	7.70743e+06	8.25913e+06	8.32695e+06	9.70692e+06	9.4105e+06	7.75963e+06	8.61187e+06	9.36482e+06
M170T608		170.095	608.4													2.53799e+06	2.7908e+06	3.00958e+06	3.26974e+06	1.46699e+06	3.69279e+06	3.40463e+06	3.23779e+06	3.52673e+06	3.27964e+06	4.00011e+06	3.47224e+06	2.97516e+06	3.20799e+06	3.11087e+06	3.37714e+06	3.13413e+06	3.23953e+06	3.64316e+06
M170T618		170.095	617.7													2.69095e+06	3.56601e+06	1.47401e+06	4.87395e+06	1.38179e+06	1.44944e+06	1.52887e+06	1.61742e+06	1.52578e+06	1.51427e+06	1.4768e+06	2.07553e+06	1.47654e+06	4.52826e+06	2.77437e+06	1.30675e+06	1.39989e+06	1.47879e+06	2.78341e+06
M170T73		170.081	72.9													2.04491e+06	2.72691e+06	7.7136e+06	2.29814e+06	1.055e+07	2.4609e+06	7.28621e+06	8.2223e+06	4.09964e+06	2.08522e+06	2.34288e+06	8.54272e+06	9.3461e+06	1.02853e+07	2.78191e+06	1.34316e+07	5.44887e+06	6.60693e+06	1.42096e+07
M170T75		170.044	74.9													2.08893e+07	2.66948e+07	2.78438e+07	4.1741e+07	3.94848e+07	1.75336e+07	2.00391e+07	2.82343e+07	4.34674e+07	4.75682e+07	3.509e+07	2.34193e+07	2.90549e+07	3.5866e+07	1.6609e+07	3.24536e+07	1.58513e+07	2.09819e+07	2.01635e+07
M170T82		170.117	81.6													1.52053e+06	1.37924e+06	1.45867e+06	2.07122e+06	2.33233e+06	1.27245e+06	1.51527e+06	1.9666e+06	2.8336e+06	2.09231e+06	1.93686e+06	2.04448e+06	1.92297e+06	1.37515e+06	888543	1.02822e+06	1.11512e+06	1.35054e+06	1.40549e+06
M171T111		170.562	110.8													1.30471e+06	1.90206e+06	1.1685e+06	1.2309e+06	641081	628872	528774	2.74255e+06	3.48497e+06	5.17725e+06	7.77331e+06	3.56568e+06	4.18459e+06	1.55961e+06	475610	1.40942e+06	1.49594e+06	1.8002e+06	570007
M171T124		171.084	124.1													1.2351e+06	818687	782443	1.37719e+06	1.10979e+06	967461	510597	1.2876e+06	3.26685e+06	3.47281e+06	2.32705e+06	2.41925e+06	2.32729e+06	91072.5	412992	75985.4	223480	340521	71236.9
M171T170		171.113	170.5													1.04988e+06	1.12431e+06	3.99734e+06	1.04778e+06	1.25686e+06	1.26111e+06	1.36275e+06	219673	924509	837257	483511	919298	731880	7.07973e+06	5.11721e+06	5.67283e+06	1.19529e+06	600741	1.07859e+06
M171T215_1		170.525	215.3													430886	361293	196586	371742	370112	399062	503012	39457.8	30607.6	31733.9	33805.6	286481	48869.6	734506	860221	596021	831858	682432	793260
M171T215_2		171.039	215.1													525749	557084	592794	1.68363e+06	1.75703e+06	752065	1.74764e+06	625649	1.32155e+06	1.21254e+06	1.33283e+06	752500	651674	1.45486e+06	1.44026e+06	1.46853e+06	1.38719e+06	1.42135e+06	1.44103e+06
M171T250_1		171.099	249.6													520226	410043	732973	568151	526077	512960	369715	630478	973009	227583	436794	510026	510276	2.4301e+06	1.22093e+06	3.11048e+06	1.06227e+06	1.57186e+06	1.38829e+06
M171T250_2		171.113	249.8													4.19085e+06	3.28876e+06	4.38225e+06	5.64033e+06	1.46988e+06	4.43953e+06	5.00162e+06	5.20033e+06	1.41895e+06	1.38929e+06	1.46493e+06	3.45823e+06	1.79116e+06	2.29298e+06	1.62282e+06	2.54167e+06	1.01128e+06	2.20027e+06	1.19199e+06
M171T255		171.099	254.8													1.98713e+06	1.13204e+06	1.58578e+06	4.46154e+06	1.48579e+06	2.02461e+06	1.15792e+06	616936	395464	716694	640044	806430	682729	655892	609754	554974	649916	343062	383204
M171T259		170.669	258.7													565194	587283	610335	334785	709339	477449	707451	508622	807490	696841	615461	1.17147e+06	954395	866407	772716	976635	890502	1.01111e+06	453271
M171T267_1		170.669	267													2.7778e+06	2.61402e+06	2.62873e+06	2.81812e+06	2.86711e+06	2.18667e+06	2.59857e+06	2.48271e+06	2.83895e+06	2.29e+06	2.36702e+06	2.449e+06	2.90963e+06	3.06379e+06	2.25364e+06	2.72426e+06	2.13388e+06	2.6083e+06	5.68764e+06
M171T267_2		171.171	267													1.70088e+06	662187	668894	995054	817481	827761	548120	184781	151517	57895.5	199177	271995	108800	248287	380828	351286	268919	215268	297420
M171T273		171.12	272.7													1.08911e+06	696325	1.08235e+06	1.06862e+06	1.16244e+06	1.09129e+06	2.00352e+06	1.25011e+06	1.14997e+06	1.02724e+06	1.6111e+06	2.92087e+06	1.34715e+06	732686	963910	713408	1.20835e+06	979894	924257
M171T300		171.138	300.1													5.55994e+06	3.69737e+06	4.8614e+06	5.9048e+06	2.62644e+06	2.43912e+06	6.6416e+06	1.41746e+06	1.98421e+06	2.52278e+06	2.01681e+06	3.7681e+06	2.26852e+06	2.6287e+06	2.07905e+06	2.59424e+06	1.47595e+06	2.5525e+06	1.87805e+06
M171T317		171.101	317.4													1.67264e+06	2.35677e+06	1.82554e+06	1.77646e+06	1.55962e+06	1.52119e+06	2.18563e+06	2.56773e+06	1.46941e+06	8.73525e+06	2.19048e+06	2.24839e+06	3.2142e+06	2.1509e+06	1.53946e+06	2.01919e+06	774535	1.93053e+06	1.62128e+06
M171T35	Dihydroxyacetone phosphate	171.148	35.4	169.998	8.32115	C3H7O6P	[M+H]+	Organooxygen compounds	Carbohydrates and carbohydrate conjugates	C00111	Metabolism of cofactors and vitamins; Carbohydrate metabolism; Lipid metabolism; Energy metabolism; Global and overview maps	57-04-5	HMDB0001473	BioDeepDB	2	5.05819e+06	6.72616e+06	6.38126e+06	6.00487e+06	5.56352e+06	4.77326e+06	6.70423e+06	4.02995e+06	4.95656e+06	3.15865e+06	4.10805e+06	4.42964e+06	4.13669e+06	3.91542e+06	3.93718e+06	3.05199e+06	3.37404e+06	3.09984e+06	3.86506e+06
M171T350		171.101	349.9													3.41748e+06	3.46795e+06	3.32317e+06	4.58424e+06	4.13478e+06	3.49227e+06	6.51286e+06	3.58774e+06	2.58102e+06	3.47194e+06	3.0148e+06	4.54701e+06	2.12349e+06	3.0112e+06	1.32045e+06	1.68355e+06	3.10616e+06	1.61515e+06	3.1267e+06
M171T379		171.101	379.4													6.47602e+06	5.15494e+06	4.92676e+06	5.94524e+06	5.24111e+06	4.22965e+06	5.66124e+06	3.0294e+06	5.53998e+06	8.88209e+06	4.51134e+06	5.1158e+06	3.70734e+06	4.9289e+06	4.63345e+06	4.2544e+06	3.95219e+06	3.70732e+06	4.25046e+06
M171T385		171.117	384.7													1.18469e+06	793794	672813	678200	956106	770351	575281	251027	485397	323062	179915	572729	324703	410347	473860	438814	353490	353007	485819
M171T395		171.138	395.2													2.63494e+06	3.32633e+06	2.85969e+06	2.5199e+06	2.83795e+06	2.74169e+06	3.17643e+06	2.49113e+06	2.88121e+06	2.95047e+06	2.81849e+06	2.87293e+06	2.88742e+06	3.05396e+06	3.19557e+06	3.3026e+06	2.74019e+06	2.91555e+06	3.28391e+06
M171T40		171.185	39.9													765815	116612	250801	585390	460909	1.33345e+06	559587	121713	117674	116324	168974	674090	113984	1.30729e+06	1.26502e+06	1.37921e+06	826113	1.49281e+06	1.40729e+06
M171T403		171.101	403													9.24733e+06	8.90658e+06	8.81662e+06	9.28319e+06	9.70498e+06	8.41631e+06	8.22123e+06	6.28576e+06	6.6566e+06	3.68861e+06	5.94832e+06	6.46068e+06	7.09283e+06	3.48497e+06	3.6494e+06	3.5642e+06	3.83751e+06	458859	3.63096e+06
M171T42		171.043	42.2													5.25547e+06	6.94162e+06	6.58966e+06	9.21496e+06	1.25896e+07	5.52389e+06	1.33943e+07	1.34505e+07	1.69038e+07	1.48286e+07	8.65215e+06	8.39218e+06	1.0758e+07	5.06057e+06	3.93092e+06	4.8361e+06	3.86717e+06	4.93473e+06	8.49254e+06
M171T449		171.101	448.8													2.11239e+06	3.92356e+06	4.36182e+06	1.01995e+06	4.75098e+06	1.24969e+06	2.5661e+06	3.49397e+06	1.27453e+06	1.18867e+06	4.81244e+06	4.36463e+06	1.19155e+06	3.8977e+06	3.87335e+06	3.98682e+06	3.65952e+06	3.81834e+06	2.12729e+06
M171T468		171.101	468.4													2.5934e+07	6.14274e+07	3.18476e+07	3.54482e+07	3.46565e+07	3.29853e+07	4.16805e+07	2.59404e+07	3.21372e+07	1.90579e+07	3.57597e+06	2.75778e+07	2.08209e+07	4.82308e+07	8.85299e+07	4.0061e+07	3.03012e+07	5.03674e+07	4.87646e+07
M171T48		171.016	48.3													1.77742e+08	1.07766e+08	7.95139e+07	1.03846e+08	1.1147e+08	8.72613e+07	8.32659e+07	1.72534e+08	1.81018e+07	1.78072e+08	1.0462e+08	1.19332e+08	1.15132e+08	8.83356e+07	8.65596e+07	5.76963e+07	6.03297e+07	2.28597e+08	2.23044e+08
M171T519		171.101	519.1													1.08861e+07	7.96359e+06	1.88648e+07	9.66894e+06	1.00299e+07	9.77281e+06	8.8442e+06	7.33579e+06	7.50731e+06	6.63073e+06	7.3335e+06	7.66449e+06	9.30743e+06	4.15766e+07	2.23318e+07	5.80589e+07	2.07467e+07	2.95729e+07	2.2978e+07
M171T532		171.101	532.2													3.44721e+06	3.98911e+06	3.82859e+06	5.04686e+06	4.19122e+06	4.4192e+06	4.06796e+06	6.07613e+06	3.82711e+06	1.81209e+06	3.37876e+06	4.26889e+06	3.72247e+06	3.36984e+06	3.32448e+06	3.47636e+06	7.1114e+06	6.66645e+06	6.18843e+06
M171T544	10-Hydroxydecanoic acid	171.138	544.1	188.141	22.403	C10H20O3	[M+H-H2O]+			C02774		1679-53-4		BioDeepDB	2	4.86241e+06	2.99552e+06	4.73456e+06	8.47244e+06	9.44769e+06	8.60829e+06	6.80329e+06	767260	1.84379e+06	672841	2.03504e+06	5.23914e+06	1.55408e+06	2.63416e+06	1.78785e+06	3.35696e+06	1.2859e+06	3.60083e+06	2.47851e+06
M171T82		170.602	81.8													517008	565673	531303	340063	432583	414202	551649	507485	578264	253989	432355	280889	339997	442939	242973	385514	360436	330266	389194
M172T235		172.096	235.3													6.57223e+06	6.13772e+06	1.44564e+07	1.24521e+07	1.3202e+07	4.16848e+06	4.2817e+06	2.04784e+07	1.93892e+07	3.94092e+07	1.7892e+07	1.91963e+07	1.35629e+07	3.41244e+06	2.8357e+06	2.19075e+06	3.07178e+06	2.85288e+06	2.71207e+06
M172T254		171.541	254													1.40408e+06	1.80565e+06	2.07693e+06	2.67067e+06	3.08078e+06	3.42776e+06	1.56609e+06	1.18626e+06	1.01304e+06	540939	953319	2.01346e+06	737836	2.19421e+06	1.69702e+06	1.96374e+06	1.14715e+06	2.23282e+06	1.39082e+06
M172T269	N-Butyryl-L-homoserine lactone	172.096	268.9	171.089	1.60375	C8H13NO3	[M+H]+			C11837	Cellular community - prokaryotes	67605-85-0		BioDeepDB	2	7.68307e+06	7.10749e+06	1.02475e+07	8.28589e+06	6.61878e+06	7.68751e+06	6.5404e+06	8.08425e+06	1.62215e+07	1.19368e+07	4.39355e+06	9.22799e+06	9.01243e+06	3.374e+07	1.74941e+07	4.30167e+07	1.37076e+07	2.05222e+07	1.75709e+07
M172T276_1		171.677	275.6													2.25113e+07	1.40187e+07	1.38425e+07	1.57176e+07	1.28935e+07	1.45049e+07	1.19087e+07	3.85822e+06	3.05693e+06	4.36692e+06	4.38925e+06	2.95916e+06	1.52263e+06	5.2436e+06	8.52564e+06	7.70952e+06	3.84115e+06	6.05049e+06	4.31796e+06
M172T276_2		172.179	275.6													2.23518e+06	921972	1.67583e+06	1.57704e+06	1.46099e+06	1.30666e+06	1.1142e+06	1.87942e+06	2.66741e+06	393141	1.09894e+06	1.70422e+06	1.07727e+06	313743	273786	349244	840233	322995	1.03321e+06
M172T289		172.133	289.2													2.35981e+07	5.50265e+07	3.57344e+07	6.16655e+07	3.55964e+07	6.8649e+07	5.58621e+07	5.31272e+06	2.85642e+07	7.6965e+06	6.35582e+06	7.39745e+06	6.45834e+06	3.04182e+07	2.38282e+07	4.22627e+06	5.44667e+06	2.41897e+07	3.9784e+06
M172T35	3-Dehydroshikimate	171.992	34.9	172.037	7.14646	C7H8O5	[M]+			C02637	Chemical structure transformation maps; Amino acid metabolism; Global and overview maps; Metabolism of terpenoids and polyketides	2922-42-1		BioDeepDB	2	6.99003e+06	6.3606e+06	3.73976e+06	5.29197e+06	271243	175776	839554	464220	830613	1.11203e+06	889199	4.694e+06	762439	7.81606e+06	711145	5.74915e+06	2.60373e+06	5.57688e+06	7.86883e+06
M172T400		172.109	400.1													394909	241469	328367	328644	380974	434398	396983	394388	310940	243227	252142	400442	348966	285187	399409	421275	490261	382254	443410
M172T428		172.133	428.4													2.66473e+06	2.7578e+06	3.55154e+06	2.79513e+06	2.85973e+06	2.83534e+06	3.0212e+06	2.82319e+06	2.792e+06	2.52195e+06	2.6267e+06	2.80877e+06	2.62169e+06	2.2398e+06	2.14877e+06	2.92425e+06	2.18874e+06	2.40441e+06	2.53032e+06
M172T468		172.105	468.4													789645	787920	791659	917834	814966	1.14594e+06	959143	1.10767e+06	1.37206e+06	1.36109e+06	1.38039e+06	1.45997e+06	1.69186e+06	1.2584e+06	1.24601e+06	1.36364e+06	1.39188e+06	1.37425e+06	1.22998e+06
M172T48		172.02	48.3													5.20973e+06	3.49366e+06	3.71285e+06	3.52146e+06	5.38579e+06	2.64732e+06	3.80437e+06	2.25665e+06	3.32649e+06	1.69803e+06	1.98233e+06	3.84949e+06	2.82727e+06	3.60111e+06	2.96222e+06	2.85405e+06	2.78423e+06	3.64223e+06	3.74495e+06
M172T519		172.105	519.1													201488	551523	304431	1.17793e+06	220915	1.9169e+06	519155	190938	1.21787e+06	714543	231093	200080	198167	1.30405e+06	742204	1.16808e+06	487663	86118.9	191916
M172T551	Gabapentin	172.133	551.5	171.126	0.0235442	C9H17NO2	[M+H]+			C07018		60142-96-3		BioDeepDB	2	294801	4.77679e+06	310960	2.00071e+06	235345	2.0094e+06	2.34414e+06	242115	293427	1.23649e+06	1.62008e+06	272702	273171	1.91449e+06	525939	992519	1.7449e+06	1.76801e+06	965682
M172T567		172.133	567.1													3.85507e+06	2.18346e+06	3.96621e+06	6.9064e+06	4.49431e+06	6.54298e+06	3.4616e+06	573511	703761	334575	660441	3.23863e+06	434006	2.02655e+06	1.07497e+06	1.3319e+06	433575	1.9462e+06	1.34453e+06
M172T59		172.133	59.1													4.89767e+06	6.26433e+06	6.02236e+06	5.66681e+06	4.62144e+06	4.78065e+06	6.12352e+06	3.96427e+06	4.14837e+06	3.16529e+06	3.72882e+06	3.86694e+06	3.84061e+06	656493	3.32574e+06	2.4983e+06	2.5602e+06	630550	4.08197e+06
M172T84		172.12	84.1													756783	578541	577337	558356	838452	624588	425710	172600	186406	169078	204867	309864	182155	208867	254461	239409	225757	239437	283291
M172T86		172.061	86.2													2.34991e+06	7.36867e+06	4.8243e+06	3.85581e+06	3.8288e+06	3.42979e+06	5.88681e+06	5.76341e+06	5.51669e+06	2.91553e+06	4.09353e+06	2.93805e+06	2.62916e+06	1.59404e+06	740675	2.82628e+06	847627	775671	75865.4
M172T98		172.096	98.3													6.14316e+06	5.76449e+06	1.10693e+07	7.74053e+06	6.6357e+06	8.02826e+06	5.62867e+06	7.11806e+06	1.3512e+07	1.02856e+07	3.81052e+06	8.23644e+06	8.78725e+06	2.70788e+07	1.52735e+07	3.51995e+07	1.24998e+07	1.73517e+07	1.63171e+07
M173T116		173.165	115.5													5.99055e+06	1.18279e+07	4.6277e+06	4.92665e+06	2.46197e+06	4.18655e+06	6.69405e+06	4.39938e+06	4.88246e+06	4.64055e+06	3.86607e+06	2.20281e+06	1.75082e+06	2.93634e+06	5.86526e+06	4.76856e+06	2.68408e+06	5.84858e+06	2.73394e+06
M173T119		173.128	119													760716	722454	499656	459289	650538	329201	538903	1.32779e+06	1.73935e+06	1.233e+06	591415	1.61684e+06	2.0031e+06	641009	1.00453e+06	1.17658e+06	1.58923e+06	724047	1.32323e+06
M173T141		173.025	140.7													751626	272023	714578	740124	244270	787374	309201	716124	316059	641808	643668	676456	445255	769985	385199	403153	338490	622945	1.20661e+06
M173T166		172.956	165.9													2.63288e+06	4.59892e+06	5.26272e+06	5.79395e+06	5.17333e+06	4.45847e+06	5.62925e+06	6.69691e+06	1.31722e+07	3.74715e+07	7.21155e+06	1.45195e+07	7.47371e+06	4.31881e+06	3.80938e+06	3.4525e+06	2.73226e+06	3.39219e+06	3.73132e+06
M173T235		173.1	235.2													1.68109e+06	1.0978e+06	1.19311e+06	1.91695e+06	1.30662e+06	1.04427e+06	1.51809e+06	3.66566e+06	612514	498491	3.44322e+06	1.91578e+06	1.8397e+06	922509	685963	261048	509114	832524	543156
M173T262		173.053	262.1													433798	315013	786560	61631.5	1.25005e+06	487961	344408	685146	419703	302908	1.28873e+06	348935	1.18443e+06	482832	501524	411702	432904	417783	372116
M173T289_1		173.117	289.1													1.43681e+07	9.03283e+06	9.87977e+06	3.31859e+06	1.0757e+07	9.02036e+06	1.46701e+07	7.38447e+06	6.29383e+06	6.62969e+06	1.18174e+07	1.7367e+07	8.50339e+06	6.53009e+06	4.98618e+06	6.86562e+06	4.35394e+06	6.33366e+06	4.36587e+06
M173T289_2		173.136	289.2													3.70623e+06	2.77497e+06	4.18081e+06	4.78155e+06	4.21799e+06	3.41562e+06	4.31582e+06	3.96584e+06	1.85688e+06	1.41834e+06	4.15099e+06	4.20334e+06	4.02082e+06	1.95234e+06	5.67276e+06	7.30436e+06	1.14878e+07	1.96343e+06	2.30446e+06
M173T302		173.096	302.3													928706	856364	552199	573449	993329	933795	900443	539335	883062	787555	578835	635752	729394	878368	892903	905248	978117	758642	999156
M173T311		173.085	311													484768	458288	583153	443982	510195	327535	2.77179e+06	2.08867e+06	1.62841e+06	478383	3.3993e+06	411409	2.06545e+06	9.41241e+06	6.06586e+06	5.61396e+06	5.10107e+06	4.93191e+06	3.59891e+06
M173T344		173.071	344.3													52302.3	160442	94135.1	130463	115760	113225	181742	966158	315741	159546	61063.2	115236	257621	283572	48596.7	50676.1	51520.1	330277	386738
M173T35		172.955	34.8													4.64475e+06	5.91764e+06	5.17801e+06	5.86773e+06	4.01474e+06	4.13036e+06	4.62942e+06	8.31828e+06	6.56417e+06	2.10966e+07	7.06202e+06	7.06391e+06	9.71466e+06	6.52109e+06	6.65311e+06	6.64072e+06	7.64959e+06	5.45967e+06	8.92585e+06
M173T363		173.132	362.6													2.2896e+06	239612	306444	2.19843e+06	1.43562e+06	2.60923e+06	1.44023e+06	413016	333622	378831	338132	1.45519e+06	377333	2.3279e+06	2.28987e+06	2.27587e+06	1.47765e+06	2.43292e+06	2.19004e+06
M173T365		173.117	365.2													1.03063e+07	5.92432e+06	1.20641e+07	1.49893e+07	1.32916e+07	8.74153e+06	1.33913e+07	6.71808e+06	7.99528e+06	8.36511e+06	6.28788e+06	7.02043e+06	7.62191e+06	6.38783e+06	6.19564e+06	8.40932e+06	3.5775e+06	6.40685e+06	6.57824e+06
M173T370		173.021	369.7													636139	785675	517807	810739	600574	356643	642318	136760	691308	1.17765e+06	359052	557729	548211	218688	62776.6	67845.8	57545.1	64168.6	60840.8
M173T376		173.132	375.7													959756	926241	743282	854670	834749	619348	851423	544894	894754	770001	287242	1.19462e+06	945866	653877	860923	893592	908252	529374	919615
M173T379		173.117	379.3													3.63774e+08	1.87655e+08	1.20117e+08	1.20577e+08	2.25746e+08	2.73501e+08	1.93166e+08	1.12635e+08	1.12669e+08	1.03693e+08	1.11997e+08	1.0241e+08	1.13986e+08	1.42086e+08	3.53222e+07	1.45349e+08	1.40163e+08	1.32336e+08	1.32262e+08
M173T385		173.132	385.3													1.19598e+06	2.10777e+06	1.28581e+06	1.40806e+06	1.17051e+06	989337	2.00478e+06	343524	761777	199711	191832	1.06988e+06	609416	1.05835e+06	1.56667e+06	1.4593e+06	1.14889e+06	1.06854e+06	748149
M173T389		173.165	389.1													106479	111143	100784	119772	138669	118459	130313	131249	104676	111540	127927	129495	127315	105329	127462	187819	137023	201453	144607
M173T403		173.117	403.3													9.45907e+07	7.46445e+07	8.13458e+07	1.05507e+08	8.94968e+07	8.84612e+07	1.11843e+08	1.21845e+08	8.86132e+07	9.78148e+07	1.02129e+08	1.02602e+08	6.9935e+07	7.39633e+07	4.80089e+07	6.63917e+07	2.65333e+07	5.63864e+07	3.76774e+07
M173T429		173.117	429.3													1.50547e+07	8.53028e+06	1.36159e+07	2.72023e+07	1.41147e+07	1.26028e+07	1.84729e+07	2.67194e+06	9.36197e+06	5.38747e+06	1.06139e+07	3.20944e+06	6.70365e+06	7.27273e+06	5.81282e+06	2.54445e+06	2.22397e+06	7.49646e+06	4.49254e+06
M173T431		173.096	431.4													450730	845184	439407	484388	511588	543648	406635	2.85131e+06	1.41382e+06	1.59733e+06	1.45889e+06	948569	675631	337809	130188	223213	387115	360927	400497
M173T442		173.173	442													4.21921e+06	2.77911e+06	2.61135e+06	2.32911e+06	1.87399e+06	2.12025e+06	2.66512e+06	3.09889e+06	2.90199e+06	1.09632e+06	2.27147e+06	2.70333e+06	2.53505e+06	2.93285e+06	9.01131e+06	9.21607e+06	7.39374e+06	2.99551e+06	4.66901e+06
M173T448_1		173.117	448.4													2.73737e+06	3.18771e+06	2.42077e+06	3.4666e+06	3.14991e+06	3.45641e+06	2.76468e+06	2.24464e+06	2.34011e+06	3.10579e+06	2.54685e+06	2.93034e+06	1.98187e+06	3.79777e+06	3.53452e+06	2.67497e+06	3.31711e+06	3.73122e+06	2.67495e+06
M173T448_2		173.132	448.2													4.58968e+06	2.32154e+06	2.84763e+06	9.11683e+06	8.50514e+06	3.15126e+06	7.63768e+06	377979	418773	412581	674098	427295	394280	446524	1.52705e+06	2.01351e+06	870885	458922	464567
M173T469		173.117	468.6													1.27263e+07	1.15373e+07	1.39309e+07	2.28996e+07	1.71533e+07	3.31289e+07	1.60987e+07	9.13832e+06	1.46432e+07	1.25203e+07	1.0826e+07	1.70813e+07	7.45778e+06	1.39874e+07	1.09731e+07	9.61548e+06	1.02848e+07	1.39283e+07	1.36124e+07
M173T477		173.117	477.1													4.14318e+06	5.42862e+06	5.64522e+06	5.26798e+06	4.58695e+06	4.12575e+06	5.5823e+06	3.45385e+06	3.70469e+06	2.53205e+06	3.82366e+06	3.77859e+06	3.64214e+06	3.5276e+06	3.39252e+06	2.66506e+06	2.65329e+06	6.69243e+06	3.66153e+06
M173T48		173.015	48.4													1.68932e+06	2.35079e+06	1.0548e+06	887562	762547	1.73514e+06	2.94871e+06	5.58608e+06	3.14972e+06	5.88901e+06	4.94792e+06	3.48458e+06	2.38717e+06	1.78961e+07	1.21176e+07	1.95469e+07	1.0771e+07	1.54697e+07	9.5757e+06
M173T484		173.117	484.4													3.45015e+06	2.29093e+06	3.61108e+06	4.88307e+06	4.36947e+06	4.16115e+06	5.05041e+06	584961	842781	416958	862155	2.39454e+06	1.06306e+06	2.45667e+06	1.23058e+06	1.40333e+06	557889	1.84333e+06	1.41092e+06
M173T494		173.117	493.6													3.37967e+06	3.44931e+06	4.59143e+06	3.38707e+06	3.77003e+06	3.73459e+06	3.75865e+06	3.4943e+06	3.50774e+06	3.14501e+06	3.32303e+06	3.56127e+06	3.36725e+06	2.94588e+06	2.87944e+06	3.93147e+06	2.83335e+06	3.16749e+06	3.22121e+06
M173T519		173.117	519.1													4.59444e+06	2.4456e+06	853194	1.14339e+06	1.02929e+06	4.89858e+06	1.05408e+06	368326	400623	798331	2.16194e+06	3.26376e+06	368380	728532	2.07086e+06	2.6561e+06	1.33168e+06	717663	544522
M173T53		173.092	53													6.85119e+06	4.37446e+06	4.70853e+06	4.9687e+06	1.38108e+07	4.00684e+06	8.85426e+06	7.16623e+06	1.16314e+07	9.35178e+06	8.58233e+06	1.04837e+07	1.1809e+07	3.64867e+06	4.35543e+06	3.45579e+06	3.66266e+06	3.50166e+06	3.90499e+06
M173T558		173.117	557.7													9.18386e+06	3.4073e+06	4.31828e+06	4.58485e+06	4.70333e+06	1.12305e+07	1.12637e+07	5.70737e+06	8.07006e+06	4.60896e+06	7.17973e+06	1.95566e+06	3.02888e+06	1.75572e+06	1.40417e+06	1.29683e+06	1.15573e+06	1.6824e+06	1.24954e+06
M173T583	Norselegiline	173.117	582.6	173.12	19.6399	C12H15N	[M]+			C15476	Target-based classification: Enzymes	56862-28-3		BioDeepDB	2	7.18601e+06	5.87104e+06	6.08728e+06	7.61346e+06	5.93928e+06	5.11725e+06	9.24397e+06	6.03842e+07	4.33396e+07	4.65859e+07	6.92666e+07	3.23556e+07	5.66712e+07	4.56792e+06	3.48091e+06	6.68972e+06	4.31265e+06	5.21279e+06	3.44926e+06
M173T642		173.132	642.4													1.06621e+07	8.27478e+06	2.23827e+06	2.7332e+06	2.39017e+06	1.01567e+07	1.98452e+06	7.87877e+06	7.72332e+06	2.84712e+06	1.64652e+06	7.72305e+06	1.48608e+06	1.5673e+06	1.66108e+06	1.58723e+06	1.51071e+06	1.5466e+06	1.52092e+06
M173T649		173.117	648.8													8.13873e+06	3.43729e+06	3.5582e+06	1.83215e+06	2.32315e+06	2.51515e+06	5.64111e+06	1.79062e+06	3.24676e+06	1.55895e+06	1.06213e+07	1.88887e+06	2.15248e+06	3.7697e+06	2.50902e+06	2.77355e+06	1.51575e+06	1.67551e+06	1.61882e+06
M173T651		173.078	650.8													2.15865e+06	1.98927e+06	2.12506e+06	2.25992e+06	1.87006e+06	3.44519e+06	2.35846e+06	2.94999e+06	4.1032e+06	4.87601e+06	3.51108e+06	3.6459e+06	4.1455e+06	3.42329e+06	3.54346e+06	3.68997e+06	3.76159e+06	3.92036e+06	3.19037e+06
M173T652		173.132	652.1													6.79452e+06	5.69026e+06	969231	6.3434e+06	7.42777e+06	5.54039e+06	4.31742e+06	1.01754e+07	5.88235e+06	4.0666e+06	6.98558e+06	1.02426e+07	9.99603e+06	590644	456126	509280	366053	2.28979e+06	531839
M173T67		172.976	66.7													4.09924e+06	5.50161e+06	5.52131e+06	5.30888e+06	5.43757e+06	4.522e+06	7.63836e+06	9.86885e+06	1.20382e+07	1.29958e+07	1.08199e+07	1.1034e+07	1.11778e+07	2.03449e+06	1.73873e+06	1.84773e+06	1.53212e+06	1.94483e+06	1.67791e+06
M173T80	2-Oxoarginine	173.078	79.6	173.08	0.92767	C6H11N3O3	[M]+	Keto acids and derivatives	Short-chain keto acids and derivatives	C03771	Amino acid metabolism; Global and overview maps	3715-10-4	HMDB0004225	BioDeepDB	2	694457	590611	707675	825434	450083	941129	701892	693806	934470	889025	922116	1.1547e+06	1.00623e+06	1.02195e+06	939150	1.02847e+06	914642	992767	965533
M173T87		173.049	86.6													4.98584e+06	3.56624e+06	3.37724e+06	3.18915e+06	5.31093e+06	2.50065e+06	3.28803e+06	436217	792225	482286	604586	1.0326e+06	715062	3.18511e+06	2.5551e+06	2.65259e+06	2.31316e+06	3.11166e+06	3.50739e+06
M173T89		173.128	89													1.31389e+06	250927	846710	899187	956337	833785	1.24693e+06	541668	930241	243908	680152	877843	790000	1.3621e+06	916397	943704	894996	1.25885e+06	1.68815e+06
M173T98		173.1	98.4													1.50847e+06	454270	769065	796681	1.36305e+06	1.15854e+06	859347	563573	731269	548781	972506	1.94921e+06	721512	1.1603e+06	1.02282e+06	1.12982e+06	748314	1.26291e+06	707286
M174T110		174.112	110.2													743172	626262	125296	136350	92364	694135	120661	532094	125758	716357	857387	135300	124556	893890	900642	1.28874e+06	1.44207e+06	814153	1.14926e+06
M174T133		174.112	132.9													2.75347e+06	2.51198e+06	4.58627e+06	4.49547e+06	3.74726e+06	1.98831e+06	2.35037e+06	5.23722e+06	4.81863e+06	1.35903e+07	1.9599e+06	1.49881e+07	3.60106e+06	1.30329e+06	775868	321954	325276	291354	281525
M174T148		174.112	148.3													1.62225e+06	1.3438e+06	1.45239e+06	1.89319e+06	1.65711e+06	1.53964e+06	2.01442e+06	2.25918e+06	1.54087e+06	1.06767e+06	1.95356e+06	1.80305e+06	1.15939e+06	1.25151e+06	855095	1.11601e+06	557898	1.0372e+06	645127
M174T230		173.646	230.5													3.09929e+06	4.68444e+06	2.42229e+06	3.38348e+06	3.06866e+06	691570	820666	4.49957e+06	1.27542e+06	5.33845e+06	2.47882e+06	3.91458e+06	2.85663e+06	1.56732e+06	618058	1.85862e+06	599455	555513	1.87204e+06
M174T232		174.112	232.2													1.50167e+06	1.45518e+06	1.8872e+06	1.42767e+06	1.06882e+06	1.26917e+06	2.59414e+06	1.09456e+06	1.6088e+06	596540	1.38769e+06	1.44175e+06	1.31634e+06	1.74763e+06	1.37803e+06	1.45173e+06	1.78487e+06	2.22811e+06	1.76102e+06
M174T238		174.149	238													2.66942e+06	2.74894e+06	2.03258e+06	1.74924e+06	5.66934e+06	1.86446e+06	3.44149e+06	2.83119e+06	3.63543e+06	2.8518e+06	2.26543e+06	3.05672e+06	2.3843e+06	1.84059e+06	784456	1.06639e+06	723311	569833	996715
M174T277		174.149	276.7													17691.9	42392.2	42884.9	31118.7	41042.4	34961	42481.4	230884	390922	228740	110759	257791	414362	70556.1	164613	227680	314983	38175.9	222239
M174T282		173.544	281.7													760632	753443	768235	754373	755590	694353	602437	320628	406656	331154	736201	689580	442116	874026	819841	739514	772432	689543	704304
M174T379		174.12	379.4													1.61892e+07	8.83401e+06	1.71273e+07	2.49713e+07	1.97398e+07	1.80235e+07	2.07782e+07	1.40036e+06	2.9229e+06	1.43522e+06	1.65705e+06	1.20118e+07	1.21966e+06	9.95339e+06	6.44818e+06	5.45404e+06	1.48445e+06	6.53677e+06	4.41793e+06
M174T403		174.12	403.3													3.05014e+06	2.47424e+06	2.20097e+06	3.25843e+06	2.44419e+06	2.08749e+06	3.7631e+06	2.64939e+07	1.87944e+07	2.05496e+07	3.01545e+07	1.30444e+07	2.41677e+07	1.65252e+06	1.42081e+06	2.75195e+06	1.83649e+06	2.15324e+06	1.24431e+06
M174T469		174.12	468.6													1.22739e+06	1.79832e+06	1.5902e+06	1.27697e+06	1.12371e+06	1.33955e+06	1.18779e+06	1.27401e+06	1.16986e+06	1.22573e+06	1.5897e+06	1.57502e+06	1.18961e+06	1.08576e+06	936289	962713	777753	869230	850472
M174T488		174.127	488.2													748336	522934	274395	419208	446389	440410	626116	785557	647246	839854	1.1043e+06	729592	536719	668886	401881	458723	264757	257348	286779
M174T53_1		174.039	52.8													3.55067e+06	5.66645e+06	5.33195e+06	5.43854e+06	5.94889e+06	4.35022e+06	9.26478e+06	1.0718e+07	1.29045e+07	1.37812e+07	1.1856e+07	1.16751e+07	1.29774e+07	1.22176e+06	922598	933142	988011	1.13052e+06	990752
M174T53_2		174.076	52.9													1.06837e+07	9.52332e+06	1.02567e+07	9.1752e+06	9.58817e+06	7.68454e+06	1.22908e+07	1.66638e+07	2.13705e+07	3.62164e+07	1.12409e+07	1.11566e+07	1.85137e+07	8.99335e+06	5.48628e+06	5.14127e+06	4.16935e+06	4.89141e+06	6.21457e+06
M174T53_3		174.112	53.1													7.77853e+06	6.31845e+06	1.66185e+07	7.33873e+06	1.45669e+07	8.03328e+06	1.98067e+06	821543	2.04012e+07	1.1746e+07	571433	8.16565e+06	7.64728e+06	1.32144e+08	7.1385e+07	1.81307e+08	4.37067e+07	9.2668e+07	7.54152e+07
M174T558		174.12	557.8													1.01271e+06	843403	643142	860995	1.05636e+06	866378	690333	472828	594466	577876	628923	802822	762266	965359	793408	962754	748841	682379	592503
M174T86	Indole-3-acetaldehyde oxime	174.076	86	174.079	20.1062	C10H10N2O	[M]+			C02937	Amino acid metabolism; Biosynthesis of other secondary metabolites; Global and overview maps	2776-06-9		BioDeepDB	2	2.23245e+06	2.16679e+06	2.36391e+06	8.8557e+06	2.29002e+06	2.06692e+06	2.3726e+06	1.06713e+07	1.12429e+07	1.25448e+07	2.28626e+06	9.85941e+06	1.0961e+07	2.19666e+06	2.00769e+06	2.05547e+06	7.73925e+06	7.41981e+06	2.36192e+06
M175T105		175.119	105.3													1.16418e+07	1.22533e+07	9.41813e+06	1.15269e+07	1.12969e+07	1.288e+07	1.08775e+07	1.02339e+07	1.07733e+07	1.11283e+07	1.03291e+07	1.2681e+07	1.12518e+07	1.14714e+07	1.22825e+07	1.00406e+07	1.12966e+07	1.16577e+07	1.20863e+07
M175T157		174.533	156.7													596701	557975	393549	584021	466667	292100	562365	71652.5	611844	406267	16968.6	739011	560291	353579	30200.3	535136	477966	13889.7	556872
M175T249_1		175.096	248.8													229267	254083	224532	291204	329631	149507	312742	206968	737295	522874	360778	456995	241237	1.42138e+06	974512	1.12073e+06	221501	881516	412867
M175T249_2		175.148	249.3													865565	843282	1.10326e+06	1.36324e+06	1.49699e+06	804068	1.47976e+06	1.57662e+06	2.3841e+06	1.28184e+06	1.12906e+06	1.07876e+06	1.20358e+06	991760	882529	829003	918304	807259	1.84678e+06
M175T305		175.148	305.1													359726	274491	293434	295392	334242	1.65025e+06	315485	266297	256048	2.19691e+06	251887	1.49261e+06	234959	1.48134e+06	1.39927e+06	2.25758e+06	1.50915e+06	2.50524e+06	1.98027e+06
M175T336		175.144	336.2													503266	501868	441780	1.62238e+06	1.76037e+06	1.79306e+06	512957	129151	296112	136906	155171	334382	129551	658448	640406	655672	140916	685130	168200
M175T351		175.148	350.8													594463	754731	762102	859815	988140	1.61287e+06	1.91487e+06	507913	550689	552646	529682	704346	472700	2.34077e+06	637860	2.02305e+06	902292	2.23307e+06	1.23448e+06
M175T362		175.148	362.1													1.92437e+06	1.92971e+06	1.87838e+06	2.26957e+06	2.38938e+06	1.38923e+06	1.76658e+06	1.68658e+06	2.10427e+06	1.30116e+06	2.04525e+06	1.62407e+06	1.92245e+06	1.26312e+06	847794	822062	660302	817243	1.17246e+06
M175T388		175.075	387.8													1.14092e+06	1.58852e+06	1.4784e+06	1.4973e+06	1.90502e+06	1.31726e+06	1.25416e+06	176799	311457	176624	409617	764803	1.09832e+06	2.51353e+06	1.36093e+06	1.2758e+06	1.30192e+06	1.88513e+06	2.08635e+06
M175T400		175.112	400.5													904909	615333	974328	549937	551585	996957	613115	493223	858978	213248	559646	757539	825207	618240	952282	652401	957171	855383	463658
M175T413		175.148	412.7													3.66095e+07	3.5985e+07	3.86639e+07	4.41386e+07	5.28488e+07	3.80288e+07	5.22054e+07	4.75249e+07	5.65301e+07	3.88845e+07	2.91445e+07	3.95206e+07	3.56404e+07	3.36342e+07	3.55171e+07	2.93288e+07	3.86585e+07	3.11957e+07	5.95628e+07
M175T425		175.112	424.7													1.22429e+06	1.02565e+06	1.05052e+06	1.13183e+06	1.50567e+06	1.31869e+06	1.12708e+06	1.29494e+06	1.48421e+06	2.30941e+06	1.34757e+06	1.35795e+06	1.3663e+06	1.58633e+06	1.4463e+06	1.42043e+06	1.45342e+06	538142	1.56547e+06
M175T45_2		175.144	45													1.40166e+08	8.68345e+07	8.12593e+07	6.23752e+07	1.85496e+08	2.44296e+08	1.42336e+08	8.92132e+07	5.64371e+07	6.55722e+07	4.07025e+07	6.71954e+07	9.27286e+07	1.49785e+08	8.2637e+07	5.22301e+07	5.92096e+07	9.14712e+07	6.21529e+07
M175T468		175.148	468.1													7.49086e+06	7.39255e+06	6.22618e+06	8.22489e+06	1.04418e+07	8.63213e+06	8.30083e+06	5.41795e+06	5.61961e+06	5.17561e+06	7.58802e+06	5.83096e+06	5.85941e+06	6.53278e+06	6.31907e+06	1.89548e+06	1.40431e+06	1.98653e+06	1.68576e+06
M175T477		175.112	477.1													2.97264e+06	2.92806e+06	3.2169e+06	2.25419e+06	2.8748e+06	1.9042e+06	4.60939e+06	5.64271e+06	2.5913e+06	5.25958e+06	9.93811e+06	1.98358e+06	3.2964e+06	771408	908205	1.71021e+06	799579	701799	1.2264e+06
M175T48		174.895	47.8													2.41744e+07	2.97035e+07	2.64916e+07	3.34352e+07	2.94208e+07	2.29027e+07	3.50761e+07	1.61034e+07	3.17318e+07	1.12115e+07	3.77041e+07	3.99013e+07	3.81796e+07	7.18634e+07	6.38321e+07	6.56777e+07	2.73814e+07	6.53161e+07	4.69083e+07
M175T52		175.107	52.1													1.04087e+08	1.13113e+08	7.21682e+07	7.49167e+07	1.433e+08	8.24065e+07	1.72409e+08	1.83497e+08	1.45132e+08	1.79767e+08	2.67777e+08	1.46987e+08	1.32564e+08	1.01231e+09	6.71396e+08	9.58659e+08	6.0322e+08	6.28333e+08	6.2523e+08
M175T532		175.148	532.2													3.44935e+06	3.48224e+06	2.78071e+06	6.07592e+06	4.87642e+06	6.39423e+06	4.17743e+06	1.64405e+06	1.86489e+06	1.55553e+06	3.21853e+06	6.70021e+06	2.5509e+06	4.27862e+06	3.63737e+06	3.88705e+06	3.69447e+06	3.14691e+06	4.10112e+06
M175T537		175.112	537.1													566497	497468	583483	1.08962e+06	693263	943846	724218	1.61029e+06	1.82021e+06	2.07785e+06	2.33068e+06	1.66091e+06	1.35475e+06	2.77346e+06	2.95886e+06	3.36722e+06	1.90496e+06	3.88402e+06	1.04868e+06
M175T60	L-Arginine	175.118	60.3	174.112	4.28895	C6H14N4O2	[M+H]+	Carboxylic acids and derivatives	Amino acids, peptides, and analogues	C00062	Cancer: overview; Membrane transport; Neurodegenerative disease; Biosynthesis of other secondary metabolites; Translation; Amino acid metabolism; Chemical structure transformation maps; Infectious disease: parasitic; Global and overview maps	74-79-3	HMDB0000517	BioDeepDB	2	2.49033e+07	6.529e+06	1.48942e+07	1.65491e+07	2.03669e+07	6.90767e+06	1.89947e+07	6.36603e+06	9.00606e+06	4.47401e+06	5.11929e+06	2.23677e+07	4.69547e+06	1.1616e+07	1.58637e+07	9.37288e+06	5.99266e+06	1.07003e+07	8.20158e+06
M175T652		175.148	651.8													2.45207e+06	2.75171e+06	2.25436e+06	2.83639e+06	2.92287e+06	2.26816e+06	2.20823e+06	1.36756e+06	1.93232e+06	2.00187e+06	2.10731e+06	2.07797e+06	1.86189e+06	3.11819e+06	2.10533e+06	2.59871e+06	2.62411e+06	3.16351e+06	2.03973e+06
M175T78		175.119	77.7													2.65853e+07	2.23082e+07	2.31037e+07	2.71504e+07	2.59874e+07	2.37773e+07	2.24768e+07	1.91278e+07	1.91963e+07	1.84091e+07	2.38494e+07	2.76248e+07	1.8321e+07	2.53368e+07	2.43979e+07	2.37289e+07	2.40753e+07	2.51054e+07	2.40965e+07
M175T82		175.086	82.3													158537	1.28548e+06	334304	1.34806e+06	1.75276e+06	253818	1.5348e+06	1.81416e+06	1.53952e+06	1.09266e+06	993195	1.5287e+06	1.32612e+06	1.3839e+06	1.59253e+06	1.20002e+06	1.42927e+06	284075	503382
M176T138		176.051	138.3													639760	622740	717990	895074	694361	410376	815621	1.46127e+06	1.82213e+06	1.35699e+06	1.306e+06	1.51056e+06	1.26399e+06	868456	374910	732033	347150	557281	1.95254e+06
M176T171		176.107	171													4.93277e+07	5.02037e+07	3.26347e+07	5.25544e+07	5.28506e+07	5.0121e+07	4.66452e+07	4.70842e+07	4.70237e+07	4.70229e+07	4.31397e+07	4.92415e+07	4.60385e+07	5.10729e+07	5.46932e+07	4.3241e+07	5.27172e+07	5.43047e+07	5.16627e+07
M176T228		176.052	228.4													1.11407e+06	3.47442e+06	747798	3.86414e+06	1.38367e+06	740099	1.09199e+06	655131	937650	5.09935e+06	673046	790692	984158	1.24868e+06	710826	631153	680736	703097	1.101e+06
M176T318		175.573	317.7													907752	904568	1.01241e+06	829471	922561	158073	1.17396e+06	157869	776084	198002	706506	1.03356e+06	192315	875551	869960	2.08175e+06	1.16775e+06	1.11712e+06	1.09403e+06
M176T332	Indole-3-acetate	176.07	332	175.063	2.13551	C10H9NO2	[M+H]+	Indoles and derivatives	Indolyl carboxylic acids and derivatives	C00954	Chemical structure transformation maps; Amino acid metabolism; Signal transduction; Global and overview maps	87-51-4	HMDB0000197	mzCloud	2	2.55808e+06	3.42349e+06	2.6985e+06	2.66437e+06	2.62462e+06	2.20155e+06	2.63182e+06	2.74833e+06	3.12597e+06	8.06607e+06	2.61623e+06	2.37672e+06	1.96069e+06	1.66072e+06	1.08623e+06	1.39215e+06	691193	1.23037e+06	785741
M176T413		176.151	412.6													6.63078e+06	6.59546e+06	6.11414e+06	7.69783e+06	8.07298e+06	4.80593e+06	6.08749e+06	6.71018e+06	7.04203e+06	3.82391e+06	6.48048e+06	5.28103e+06	6.21208e+06	4.47543e+06	2.66258e+06	2.98418e+06	2.16998e+06	2.86901e+06	3.62725e+06
M176T45_1		176.122	45													1.93594e+08	1.91594e+08	2.09056e+08	2.3822e+08	2.77106e+08	2.0848e+08	2.86654e+08	2.54994e+08	3.10819e+08	2.07148e+08	1.63265e+08	2.10676e+08	1.89211e+08	1.83599e+08	1.95734e+08	1.58578e+08	2.11524e+08	1.74106e+08	3.17091e+08
M176T45_2		176.147	45													6.00855e+06	6.05629e+06	2.42685e+06	2.98633e+06	2.41038e+06	6.1018e+06	4.85321e+06	6.89947e+06	7.51087e+06	9.70186e+06	5.8234e+06	7.28182e+06	4.52199e+06	6.69256e+06	2.93358e+06	6.60616e+06	3.22326e+06	2.11792e+06	2.41726e+06
M176T48		176.091	48.3													2.21371e+07	3.13208e+07	1.55641e+07	4.1967e+07	7.06348e+07	3.39576e+07	7.902e+07	1.28164e+08	2.48531e+08	1.60267e+08	1.87265e+08	1.45878e+08	1.02286e+08	7.39419e+07	4.33983e+07	6.83815e+07	4.51512e+07	7.72935e+07	9.97276e+07
M176T52		176.111	52													1.48509e+07	9.26661e+06	1.29475e+07	1.59625e+07	1.43653e+07	1.2666e+07	1.885e+07	1.93569e+07	2.71517e+07	1.15859e+07	3.38341e+07	1.1721e+07	1.97674e+07	9.11696e+06	4.71344e+06	9.00676e+06	8.02862e+06	8.48257e+06	8.79148e+06
M176T681		175.954	680.9													2.33958e+06	2.53663e+06	3.1487e+06	3.04174e+06	3.43741e+06	2.36748e+06	847639	2.98366e+06	3.83728e+06	2.57597e+06	2.01333e+06	3.1785e+06	2.72006e+06	3.07097e+06	2.74662e+06	2.12781e+06	3.01253e+06	2.28094e+06	4.6078e+06
M176T73		176.091	73.3													1.57826e+07	1.77585e+07	1.49913e+07	1.16653e+07	1.40984e+07	1.4529e+07	1.38744e+07	742502	6.41405e+06	778470	2.32688e+06	8.13087e+06	7.94844e+06	1.2447e+06	8.01999e+06	1.53165e+06	9.15422e+06	1.0108e+07	8.96521e+06
M176T92		176.139	92.1													692662	669131	934314	1.26373e+06	1.26657e+06	607671	1.34668e+06	1.33604e+06	1.95351e+06	996539	1.00401e+06	773318	1.11963e+06	787736	783286	574184	674625	638077	1.70512e+06
M177T127		177.03	126.6													2.40731e+06	3.40498e+06	2.70545e+06	3.18992e+06	2.32153e+06	1.69506e+06	2.54756e+06	5.34271e+06	4.84469e+06	1.13535e+07	2.21899e+06	5.29033e+06	3.49584e+06	1.024e+06	1.56781e+06	1.36442e+06	1.29956e+06	1.483e+06	1.62768e+06
M177T171		177.11	171													6.69404e+06	5.39984e+06	9.40314e+06	7.54156e+06	9.28295e+06	4.93671e+06	5.82051e+06	746241	1.0339e+06	1.02219e+06	4.10194e+06	6.71651e+06	3.3588e+06	4.87499e+06	3.62181e+06	2.09789e+06	1.98743e+06	1.69704e+06	3.33496e+06
M177T223		177.055	222.8													3.5069e+07	9.98683e+07	8.81644e+07	5.01643e+07	5.48839e+07	3.85117e+07	8.63071e+07	6.84363e+07	1.36884e+08	1.36541e+08	6.23629e+07	1.38623e+07	8.55717e+07	9.13055e+07	7.41626e+07	7.20558e+07	8.90602e+07	7.48077e+07	1.19002e+08
M177T234		177.054	234.4													4.68809e+06	3.0635e+06	6.7286e+06	4.55001e+06	2.27217e+06	2.79873e+06	4.97308e+06	4.75065e+06	5.03849e+06	3.66771e+06	3.05806e+06	4.44353e+06	2.79085e+06	2.46463e+06	4.43577e+06	2.26947e+06	4.50275e+06	4.48481e+06	5.72378e+06
M177T253		177.054	253.2													2.93633e+06	1.81656e+07	1.4505e+07	1.54102e+07	1.28016e+07	1.02567e+07	1.66213e+07	2.76236e+07	1.10691e+07	4.51383e+07	1.84964e+07	6.64206e+06	1.74347e+07	1.81539e+06	6.52022e+06	1.07284e+07	7.32151e+06	5.6361e+06	1.40818e+06
M177T263		177.112	262.9													1.62428e+06	1.5388e+06	2.12656e+06	2.12834e+06	4.37544e+06	1.90377e+06	2.33398e+06	1.64504e+06	1.55606e+06	1.52281e+06	1.73081e+06	1.62177e+06	1.5194e+06	1.46948e+06	2.2505e+06	1.76328e+06	1.38148e+06	1.64992e+06	1.48792e+06
M177T267		177.054	266.7													3.62604e+07	5.91316e+07	3.17777e+07	1.80511e+07	4.52931e+07	3.97865e+07	5.38458e+07	2.88796e+07	2.48384e+07	4.11053e+07	1.97723e+07	3.18513e+07	2.077e+07	1.4739e+07	1.09499e+07	1.27585e+07	3.60531e+07	1.24615e+07	1.30534e+07
M177T276		177.067	276.1													215843	351160	157362	345938	353399	352028	344724	227645	356782	329792	303536	340486	338551	370265	338986	383059	356666	359713	422549
M177T281		177.054	281.5													1.02981e+07	1.41028e+07	7.94013e+06	7.0226e+06	7.31378e+06	6.934e+06	1.6664e+07	1.86931e+07	4.06905e+07	3.77137e+07	1.56957e+07	2.70328e+07	1.84049e+07	7.64479e+06	5.97498e+06	9.99635e+06	4.55945e+06	6.28187e+06	4.87148e+06
M177T297		177.054	297.5													1.81266e+07	3.22e+07	2.95265e+07	2.70807e+07	2.27832e+07	1.42933e+07	2.83541e+07	3.14392e+07	5.40141e+07	1.15418e+08	6.28243e+06	3.14296e+07	4.14283e+07	7.41112e+06	2.83643e+07	2.70152e+07	3.05115e+07	6.87241e+06	4.0088e+07
M177T338		177.054	338													730583	1.01989e+06	4.4714e+06	3.94408e+06	4.03936e+06	4.64285e+06	633450	5.37723e+06	1.11533e+07	2.20983e+07	890738	4.17354e+06	1.22425e+07	8.78333e+06	1.48251e+06	1.27761e+07	5.14539e+06	6.96866e+06	5.76136e+06
M177T34		176.959	34.4													1.04778e+06	1.38798e+06	1.33086e+06	868930	858622	609821	2.01143e+06	2.47321e+06	3.83189e+06	2.15061e+06	3.06512e+06	1.00944e+06	2.19894e+06	956637	512938	1.25504e+06	634968	304126	440287
M177T344		177.127	344.2													2.97975e+06	3.09998e+06	3.17282e+06	3.57603e+06	3.93157e+06	3.27225e+06	4.58428e+06	4.17434e+06	5.06754e+06	3.22272e+06	2.36865e+06	2.95087e+06	3.01964e+06	2.68973e+06	2.8426e+06	2.4942e+06	2.70024e+06	2.74363e+06	5.09921e+06
M177T35		176.971	34.8													2.85981e+06	3.42571e+06	3.3416e+06	3.61464e+06	4.52897e+06	3.06939e+06	3.94731e+06	1.48831e+06	2.9161e+06	3.50099e+06	2.19912e+06	3.36873e+06	2.96089e+06	1.49992e+06	1.0222e+06	1.41015e+06	894712	1.60997e+06	3.55651e+06
M177T380		177.127	379.6													8.5823e+06	5.68975e+06	6.81933e+06	8.27227e+06	8.28951e+06	8.32468e+06	8.05509e+06	828149	814111	761804	857436	6.07318e+06	793599	1.2815e+06	4.31894e+06	4.5659e+06	2.9084e+06	4.51797e+06	3.50844e+06
M177T444		177.127	444.1													2.64815e+06	3.12741e+06	2.83044e+06	3.72254e+06	3.51215e+06	2.85589e+06	2.75276e+06	393131	2.43114e+06	2.58983e+06	2.46398e+06	2.88849e+06	2.32331e+06	3.95293e+06	2.37961e+06	3.08158e+06	3.43983e+06	3.67064e+06	2.37034e+06
M177T449		177.054	448.7													962529	1.91218e+06	898303	577381	1.05603e+06	1.22715e+06	1.3658e+06	886320	1.02851e+06	635083	587756	896518	767037	571229	1.24273e+06	780752	2.19516e+06	1.16399e+06	471738
M177T45		177.123	45													8.39339e+06	1.25359e+07	1.03972e+07	1.26524e+07	1.04881e+07	1.81998e+07	1.07573e+07	1.21231e+07	1.20779e+07	1.31526e+07	1.91808e+07	1.30446e+07	9.64574e+06	1.24654e+07	1.01707e+07	1.1514e+07	1.01133e+07	1.03513e+07	1.04872e+07
M177T469		177.127	469.2													2.24666e+06	5.78056e+06	1.95467e+06	7.99587e+06	8.81974e+06	1.73244e+06	7.29798e+06	2.88434e+06	4.08794e+06	847037	865360	1.04367e+06	2.85858e+06	814874	2.56379e+06	3.15932e+06	2.47616e+06	2.74841e+06	673132
M177T48_1		176.894	47.9													4.35123e+06	5.38746e+06	2.90317e+06	3.39571e+06	2.62898e+06	3.65449e+06	5.20864e+06	6.76979e+06	7.26322e+06	1.00373e+07	6.02715e+06	6.95315e+06	5.39587e+06	6.04388e+06	3.80643e+06	5.73956e+06	3.94228e+06	3.77874e+06	4.30136e+06
M177T48_2		177.095	47.8													7.02919e+06	3.58526e+06	3.5259e+06	5.43285e+06	5.21795e+06	5.08394e+06	7.47245e+06	5.11182e+06	4.86256e+06	4.79665e+06	3.42071e+06	3.76563e+06	2.46917e+06	2.98638e+06	2.16171e+06	2.35172e+06	1.66878e+06	2.35419e+06	1.86811e+06
M177T485		177.127	484.8													1.6894e+06	5.83669e+06	1.70626e+06	5.97322e+06	5.74955e+06	1.52895e+06	6.01093e+06	5.35504e+06	5.31472e+06	5.57783e+06	5.77595e+06	5.33327e+06	5.09752e+06	1.26849e+07	5.65018e+06	5.37115e+06	4.7679e+06	5.72991e+06	4.95716e+06
M177T494		177.127	493.8													4.61853e+06	1.04823e+07	1.04614e+07	8.05492e+06	7.23819e+06	4.50257e+06	3.17252e+06	4.90191e+06	8.6257e+06	9.46943e+06	3.771e+06	5.60487e+06	2.4793e+06	3.8418e+06	2.29498e+06	5.45022e+06	2.52556e+06	2.54919e+06	3.5887e+06
M177T506		177.127	505.9													7.59539e+06	7.28009e+06	7.28629e+06	5.4688e+06	4.47998e+06	4.23742e+06	4.35148e+06	506237	561408	141353	855702	572695	593327	1.18136e+06	590597	846984	752607	972844	639880
M177T53		177.061	52.5													6.88102e+06	2.11154e+07	8.01111e+06	1.1426e+07	1.07503e+07	9.98045e+06	2.29764e+07	1.88866e+07	6.67725e+06	4.34751e+07	1.7139e+07	1.03665e+07	1.61406e+07	8.15392e+06	5.81808e+06	1.06832e+07	3.90064e+06	5.3907e+06	4.33222e+06
M177T546		177.163	545.5													1.24571e+06	5.17093e+06	642536	1.96204e+06	2.00052e+06	755723	4.92027e+06	2.2237e+06	896162	5.60451e+06	2.20415e+06	792184	1.96286e+06	1.75972e+06	2.67105e+06	2.62631e+06	2.9188e+06	2.28093e+06	2.91285e+06
M177T605		177.148	605.3													386501	437962	313352	367252	292325	434800	346223	320908	370067	511232	393097	367870	350620	386311	292433	374764	310907	292531	265519
M177T64		177.023	64.1													3.64892e+06	4.78972e+06	3.57786e+06	3.56679e+06	3.53513e+06	3.0235e+06	3.4741e+06	3.95076e+06	4.27235e+06	1.15914e+07	3.4819e+06	3.28467e+06	2.697e+06	2.37758e+06	1.52101e+06	1.91192e+06	966532	1.65706e+06	1.02194e+06
M177T96	Isoferulic acid	177.054	95.7	194.058	21.6544	C10H10O4	[M+H-H2O]+	Cinnamic acids and derivatives	Hydroxycinnamic acids and derivatives	C10470		537-73-5	HMDB0000955	mzCloud	2	1.76207e+06	3.02264e+06	1.74949e+06	2.83038e+06	2.48522e+06	1.45653e+06	3.01472e+06	3.01788e+06	2.68129e+06	1.27586e+06	2.64821e+06	2.83187e+06	2.75205e+06	2.76232e+06	2.81416e+06	3.15774e+06	3.07476e+06	2.57781e+06	2.60401e+06
M178T116		177.957	116.3													2.34796e+06	2.40328e+06	3.56539e+06	4.47656e+06	6.05647e+06	3.04259e+06	5.29481e+06	4.43034e+06	7.36494e+06	6.09611e+06	4.2859e+06	5.4041e+06	2.65673e+06	3.03318e+06	2.54418e+06	2.8555e+06	2.70962e+06	3.03504e+06	3.19253e+06
M178T127		177.532	126.8													153103	24023.8	14596.9	155054	23722.1	140990	25956.1	897658	145252	1.53291e+06	875460	1.52347e+06	1.18385e+06	185721	144680	311713	160234	708131	259050
M178T147		178.05	146.7													467781	7.80292e+06	630668	758273	1.66902e+06	438053	2.25433e+06	2.03528e+06	4.12059e+06	1.84166e+06	3.54024e+06	818364	1.52001e+06	3.3111e+06	3.61184e+06	1.57235e+06	1.19979e+06	1.27497e+06	983954
M178T168		177.957	167.5													1.70313e+06	3.29143e+06	2.41476e+06	2.65196e+06	2.76307e+06	1.76712e+06	2.40109e+06	3.68647e+06	4.29228e+06	4.32256e+06	3.04848e+06	3.51894e+06	5.67411e+06	4.73233e+06	2.076e+06	3.36436e+06	2.26541e+06	3.32194e+06	3.80769e+06
M178T169		178.05	169.1													778867	1.12021e+06	884091	1.07237e+06	735242	559416	833453	1.76989e+06	1.58599e+06	3.83016e+06	718803	1.76196e+06	1.0264e+06	272403	491604	452202	379287	408352	504731
M178T206		177.552	205.6													802582	147601	136355	165662	161243	560557	133144	1.88019e+06	1.09159e+06	3.55824e+06	1.66518e+06	3.12667e+06	3.92093e+06	139354	808610	847592	728742	1.06972e+06	223017
M178T212	D-Gulono-1,4-lactone	178.134	211.5	178.048	0.859158	C6H10O6	[M]+			C05410		6322-07-2		BioDeepDB	2	4.4143e+06	4.16417e+06	3.85666e+06	5.15468e+06	5.55634e+06	4.48536e+06	1.26254e+06	915054	3.91135e+06	770315	4.94002e+06	4.25883e+06	755938	3.84165e+06	4.7803e+06	1.01056e+06	4.98271e+06	4.43659e+06	1.47312e+06
M178T253		178.058	253.1													1.15669e+06	1.3899e+06	1.28201e+06	1.21369e+06	864161	1.78754e+06	559992	1.8141e+06	3.14309e+06	5.22752e+06	1.22307e+06	1.37094e+06	2.70201e+06	1.95756e+06	984286	2.12347e+06	839111	1.02367e+06	730471
M178T266		178.058	266.4													869751	3.02941e+06	2.84753e+06	1.56511e+06	1.65109e+06	1.12691e+06	2.64255e+06	529457	4.63247e+06	4.35403e+06	474938	397526	2.8348e+06	2.84715e+06	2.44261e+06	2.38157e+06	3.02748e+06	2.36383e+06	4.29195e+06
M178T297		178.058	297.5													1.12302e+06	2.94288e+06	1.54058e+06	1.45794e+06	1.45743e+06	1.30296e+06	3.51622e+06	3.88719e+06	6.09847e+06	8.32766e+06	3.21516e+06	4.92419e+06	3.70837e+06	1.62679e+06	1.32017e+06	2.1816e+06	244074	1.22354e+06	260034
M178T299_1		177.677	299.5													6.65618e+06	1.28997e+06	2.85119e+06	1.01035e+07	5.7335e+06	5.32236e+06	5.36435e+06	3.51684e+06	5.12835e+06	1.34624e+06	1.58931e+06	1.69165e+06	4.8567e+06	6.76876e+06	8.79081e+06	1.28552e+06	9.70514e+06	5.76815e+06	2.17957e+07
M178T344		178.131	344.2													356091	98512.8	80617	68031.1	917028	295296	506873	791357	1.14216e+06	344960	86410	1.65373e+06	355119	60603.6	665007	64473.3	75238.4	554891	1.0632e+06
M178T367		178.099	367.2													988467	659265	720856	732466	549464	678582	971783	2.36774e+06	2.22739e+06	2.07484e+06	2.90185e+06	3.81456e+06	8.55587e+06	548384	656356	646008	691984	518136	769054
M178T46		178.058	45.8													775643	897477	861482	668682	650059	1.44087e+06	490319	1.50651e+06	2.17282e+06	4.56631e+06	724202	902896	2.11998e+06	1.28208e+06	748483	1.49394e+06	546681	722118	677092
M178T68		177.957	68.3													2.47624e+06	3.59762e+06	3.17281e+06	3.10451e+06	4.07851e+06	2.48213e+06	928146	206776	528343	3.08037e+06	2.26221e+06	2.84995e+06	2.47035e+06	326941	170665	150007	177539	359582	3.27854e+06
M178T82		177.957	82.2													1.77347e+06	3.39493e+06	2.62823e+06	1.72988e+06	1.87858e+06	2.93752e+06	2.99061e+06	3.08533e+06	5.04213e+06	2.54974e+06	3.12747e+06	2.08693e+06	3.81602e+06	4.45215e+06	2.39973e+06	9.69647e+06	2.26461e+06	6.00377e+06	3.71123e+06
M178T90		177.61	89.8													950891	2.435e+06	1.55649e+06	1.37387e+06	1.61753e+06	1.57904e+06	1.97407e+06	2.08098e+06	1.9387e+06	2.1965e+06	989518	1.40032e+06	1.06628e+06	659198	758016	214826	742429	669097	724402
M178T95		177.957	95.2													144468	1.17455e+06	4.70598e+06	5.18473e+06	188649	3.5267e+06	960252	5.20233e+06	211328	942338	2.92316e+06	1.02316e+06	5.01924e+06	4.58439e+06	226854	182774	3.14261e+06	1.65387e+06	994151
M178T97		178.086	96.7													1.42243e+06	1.02026e+06	2.44618e+06	1.57972e+06	4.53349e+06	739602	1.83841e+06	2.07229e+06	1.77587e+06	774899	1.10404e+06	1.6731e+06	894225	456454	570519	439691	1.72726e+06	714092	2.42009e+06
M179T123		179.048	122.8													256561	225648	276620	276666	243435	196125	303873	111112	718952	1.71356e+06	339372	545001	1.23966e+06	130486	108506	117093	79098.8	126216	108843
M179T199		179.127	199													1.39079e+06	1.53033e+06	1.8011e+06	1.5882e+06	1.64361e+06	1.26303e+06	1.3786e+06	973969	914300	630912	1.1345e+06	636318	970662	1.72014e+06	1.56656e+06	1.96949e+06	1.6981e+06	1.9482e+06	1.68026e+06
M179T215	3-(3,4-Dihydroxyphenyl)pyruvate	179.028	215.1	196.037	8.74723	C9H8O5	[M+H-H2O]+			C04045	Amino acid metabolism; Global and overview maps	4228-66-4		BioDeepDB	2	9.33995e+06	5.98907e+06	5.69155e+06	9.30692e+06	7.87938e+06	6.20863e+06	3.67642e+06	8.21168e+06	1.95849e+07	2.09441e+07	1.33497e+07	1.50991e+07	1.58845e+07	2.20255e+06	3.30328e+06	1.93241e+06	1.63903e+06	2.91796e+06	1.0904e+06
M179T252		179.07	252.1													2.41825e+06	1.41019e+06	1.01955e+06	1.93423e+06	1.76328e+06	1.4418e+06	2.02056e+06	1.4922e+06	2.95244e+06	7.9918e+06	2.24842e+06	2.70676e+06	4.82984e+06	3.57638e+06	1.9034e+06	2.6679e+06	914498	1.05121e+06	907165
M179T257		179.143	256.8													1.591e+06	961177	1.44206e+06	1.01982e+06	1.59896e+06	924360	1.5536e+06	2.0345e+06	1.33416e+06	1.35854e+06	1.04292e+06	1.42198e+06	1.7122e+06	1.03842e+06	1.57787e+06	2.06976e+06	1.39358e+06	418920	1.38275e+06
M179T264		178.536	263.7													1.67678e+06	2.45766e+06	1.39328e+06	2.89881e+06	1.89034e+06	803746	2.06676e+06	327765	504375	397014	829547	610080	521432	468432	414231	42906.6	334135	38425.5	88935.6
M179T270	(Z)-4-Hydroxy-6-dodecenoic acid lactone	179.07	270.5	178.048	0.807803	C6H10O6	[M+H]+	Lactones	Gamma butyrolactones	C03107		18679-18-0 / 1198-69-2	HMDB0032331	BioDeepDB	2	2.9798e+06	3.21195e+06	4.60159e+06	4.33966e+06	3.84559e+06	2.86844e+06	5.11785e+06	7.26819e+06	1.8999e+07	5.12571e+07	3.51892e+07	1.4008e+07	4.89094e+07	595403	342720	373035	353965	352370	372437
M179T276		179.106	275.7													1.29285e+06	782504	686834	956579	1.08497e+06	1.01898e+06	718646	338571	486402	344602	346344	721249	361058	456692	561630	524755	505816	449009	496066
M179T296		178.685	296.4													3.64027e+06	1.75388e+06	1.68322e+06	1.9028e+06	559310	485863	1.63781e+06	1.8356e+06	1.88212e+06	1.48144e+06	1.96836e+06	2.49679e+06	3.33645e+06	2.3205e+06	2.04605e+06	3.66265e+06	2.04468e+06	1.88735e+06	953039
M179T301		179.143	301.5													5.95543e+06	2.92587e+06	4.06445e+06	4.15607e+06	4.92634e+06	4.81974e+06	5.20506e+06	1.30975e+06	1.85345e+06	1.47217e+06	1.56906e+06	3.57184e+06	1.66668e+06	1.963e+06	1.63832e+06	1.6619e+06	1.0087e+06	2.05219e+06	1.32616e+06
M179T306		179.063	306.4													858849	910047	836224	1.25304e+06	398305	1.04757e+06	1.33634e+06	1.31443e+06	1.05052e+06	656628	1.84946e+06	1.01171e+06	568455	4.54721e+06	2.62557e+06	3.20735e+06	2.78821e+06	2.81617e+06	1.87026e+06
M179T328	5-Deoxy-D-glucuronate	179.07	328.4	178.048	2.98291	C6H10O6	[M+H]+			C16737	Carbohydrate metabolism; Global and overview maps			BioDeepDB	2	1.67021e+06	3.76706e+06	2.82024e+06	2.65609e+06	2.53388e+06	2.6206e+06	4.24843e+06	2.54197e+06	2.52875e+06	2.02117e+06	4.50774e+06	2.12748e+06	2.49903e+06	1.41749e+06	758186	1.16747e+06	853039	1.07539e+06	1.1483e+06
M179T35		178.99	34.7													1.47045e+06	2.48967e+06	5.58275e+06	2.44437e+06	2.93239e+06	3.10381e+06	2.595e+06	3.06519e+06	6.26058e+06	2.66658e+06	2.85131e+06	2.59597e+06	2.70689e+06	2.30896e+06	3.23991e+06	1.5021e+06	1.24191e+06	3.18181e+06	3.03789e+06
M179T378		179.107	377.9													2.69223e+06	5.0178e+06	2.69852e+06	2.86436e+06	3.08978e+06	3.36226e+06	4.19442e+06	4.40222e+06	3.56455e+06	4.78944e+06	2.55132e+06	3.44916e+06	3.77983e+06	1.94912e+06	1.44795e+06	2.18837e+06	997718	1.3314e+06	973158
M179T380		179.143	379.6													3.55718e+06	1.32416e+06	1.07294e+06	9.63955e+06	4.70962e+06	9.14834e+06	1.29464e+06	2.88647e+06	3.82039e+06	3.87441e+06	3.16568e+06	3.40617e+06	6.42241e+06	7.29091e+06	3.8081e+06	3.67905e+06	7.61975e+06	4.34237e+06	4.39238e+06
M179T382		178.685	382.1													1.48174e+06	1.82173e+06	1.97522e+06	1.71559e+06	1.84505e+06	1.46194e+06	1.86388e+06	276275	1.06062e+06	986499	1.29415e+06	1.41276e+06	294947	917061	1.0551e+06	869345	961850	1.14091e+06	1.45583e+06
M179T430		179.106	429.9													1.7835e+06	2.16519e+06	1.10226e+06	1.21186e+06	1.9234e+06	1.873e+06	1.92005e+06	1.81406e+06	1.8184e+06	1.61079e+06	1.56646e+06	1.23346e+06	1.74604e+06	1.72794e+06	1.85956e+06	1.88371e+06	1.84031e+06	1.68447e+06	1.84003e+06
M179T45		179.128	44.7													1.22891e+07	9.83145e+06	1.101e+07	1.37259e+07	1.20064e+07	1.20875e+07	1.46678e+07	1.05931e+07	9.38826e+06	7.48339e+06	1.026e+07	1.21097e+07	8.36566e+06	9.46269e+06	1.11429e+07	7.82866e+06	5.39132e+06	7.38192e+06	6.03921e+06
M179T457	Methyleugenol	179.106	457	178.099	0.338186	C11H14O2	[M+H]+	Benzene and substituted derivatives	Methoxybenzenes	C10454	Biosynthesis of other secondary metabolites	93-15-2	HMDB0031864	BioDeepDB	2	1.61816e+07	1.40443e+07	2.52575e+07	1.76246e+07	1.47966e+07	1.38537e+07	1.73257e+07	1.31629e+07	1.33373e+07	6.70955e+06	6.14617e+06	1.32892e+07	1.20461e+07	1.0182e+07	1.35756e+07	1.1398e+07	1.67443e+07	1.91164e+07	1.85251e+07
M179T465	Geranyl acetate	179.143	465	196.146	21.4019	C12H20O2	[M+H-H2O]+	Fatty Acyls	Fatty alcohol esters	C09861		105-87-3	HMDB0035157	BioDeepDB	2	6.73854e+07	2.60679e+07	3.90107e+07	6.38575e+07	7.07091e+07	7.9119e+07	8.14209e+07	1.89538e+07	2.98971e+07	2.4494e+07	2.92013e+07	4.67861e+07	1.9228e+07	3.4243e+07	2.87137e+07	3.22464e+07	2.12678e+07	3.27839e+07	1.06419e+07
M179T502		179.085	502.1													1.56206e+06	1.34599e+06	1.64177e+06	1.65419e+06	1.33081e+06	484370	1.5884e+06	1.84641e+06	3.0549e+06	2.62207e+06	2.87647e+06	2.52289e+06	2.30868e+06	380723	974573	340554	437073	409956	1.10955e+06
M179T527		179.143	527.4													8.51972e+07	7.61705e+07	6.94136e+07	6.45873e+07	7.17907e+07	8.32294e+07	9.36811e+07	7.76732e+07	7.08682e+07	6.35926e+07	6.57958e+07	8.11565e+07	7.71232e+07	8.31515e+07	6.68497e+07	6.65269e+07	7.60661e+07	6.00685e+07	5.67556e+07
M179T594	(1S,2R,4S)-(-)-Bornyl acetate	179.143	593.7	196.146	20.2855	C12H20O2	[M+H-H2O]+			C09837		5655-61-8		BioDeepDB	2	1.01333e+07	1.18623e+07	8.62151e+06	8.90158e+06	9.52702e+06	9.25658e+06	1.00356e+07	1.45949e+07	1.49076e+07	1.30483e+07	1.45499e+07	1.16414e+07	1.2716e+07	7.05865e+06	7.61e+06	9.14896e+06	9.18809e+06	9.2213e+06	7.69461e+06
M179T64		178.992	64.4													2.13217e+06	2.2317e+06	2.38112e+06	2.47103e+06	2.72236e+06	2.4804e+06	2.36208e+06	2.56549e+06	2.06059e+06	1.89468e+06	2.12879e+06	1.92096e+06	1.84642e+06	386917	2.69399e+06	2.66565e+06	2.46003e+06	1.12224e+06	1.6851e+06
M179T86		179.07	85.8													680619	648395	897386	711403	598836	754049	489845	456282	994816	811455	315513	489986	582012	1.07209e+06	691255	1.45656e+06	583788	624509	751725
M180T121		180.137	120.8													3.27488e+06	3.71261e+06	3.5546e+06	2.5531e+06	4.16073e+06	3.40174e+06	3.13691e+06	3.78874e+06	3.92689e+06	3.78303e+06	3.89151e+06	2.45094e+06	3.53928e+06	3.45358e+06	2.66863e+06	2.59522e+06	2.6992e+06	3.27685e+06	2.25752e+06
M180T130		180.101	129.7													6.82367e+07	7.45383e+07	7.32867e+07	7.22549e+07	6.89275e+07	7.17815e+07	7.12492e+07	2.44505e+07	4.94995e+07	6.28018e+07	2.52066e+07	2.27935e+07	6.95232e+07	1.90338e+07	6.06458e+07	1.01089e+07	9.34986e+07	1.27011e+07	1.49256e+07
M180T142		180.029	142													4.71501e+06	3.62537e+06	4.09869e+06	5.25601e+06	4.85819e+06	5.04025e+06	6.19443e+06	3.75748e+06	6.61176e+06	4.1856e+06	4.86969e+06	6.28518e+06	4.90042e+06	4.8683e+06	3.43412e+06	4.85051e+06	3.19371e+06	4.52504e+06	3.63338e+06
M180T200		180.136	199.6													1.22692e+07	1.04723e+07	1.11066e+07	1.1099e+07	1.54044e+07	1.44868e+07	9.82527e+06	915991	7.17482e+06	3.42993e+06	644335	8.96226e+06	5.67403e+06	6.66867e+06	8.88434e+06	7.29436e+06	1.02301e+07	7.42848e+06	8.04672e+06
M180T209		180.011	208.9													1.76659e+06	3.21297e+06	2.66732e+06	2.79559e+06	2.37407e+06	2.43997e+06	1.57507e+07	7.11274e+06	7.82748e+06	2.01736e+07	4.0208e+06	7.75767e+06	5.86703e+06	2.87891e+06	2.66925e+06	4.38957e+06	2.83832e+06	3.49878e+06	2.64466e+06
M180T215_2	beta-D-Glucosamine	180.086	215	179.079	2.08789	C6H13NO5	[M+H]+	Carbohydrates and carbohydrate conjugates	Aminosaccharides	C08349		14257-69-3 / 3416-24-8	HMDB0030091	BioDeepDB	2	3.25027e+06	2.15125e+06	2.02739e+06	3.5537e+06	2.89518e+06	2.35318e+06	1.13874e+06	3.26956e+06	7.25338e+06	8.044e+06	4.94171e+06	5.44419e+06	6.46217e+06	172217	976987	674660	66013.9	743803	68810
M180T228_1		179.571	228.4													1.57733e+06	1.57491e+06	1.39509e+06	1.99561e+06	1.43022e+06	1.71591e+06	1.65803e+06	1.96042e+06	985546	1.03339e+06	800553	1.50426e+06	2.07044e+06	2.47345e+06	2.82409e+06	2.21369e+06	2.41234e+06	2.52186e+06	2.59089e+06
M180T228_2		180.072	228.3													371880	1.50818e+06	489931	262289	124066	301307	254019	502737	463590	124495	345430	68214	116718	82706.6	64873.4	260592	28185.4	69136.2	35910
M180T233	L-Homophenylalanine	180.101	232.7	179.095	1.03118	C10H13NO2	[M+H]+			C17235	Amino acid metabolism; Biosynthesis of other secondary metabolites; Global and overview maps	943-73-7		BioDeepDB	2	2.2105e+06	3.56552e+06	4.36649e+06	4.45509e+06	7.24744e+06	3.03755e+06	7.17381e+06	1.6514e+07	2.93313e+07	2.06027e+07	2.34751e+07	1.93745e+07	1.27264e+07	8.92135e+06	4.56629e+06	1.13034e+07	5.16332e+06	8.66377e+06	9.32544e+06
M180T248		180.054	248.2													353611	605332	458612	438619	471769	181030	345898	187995	252389	397824	202190	300181	385237	239230	343536	353899	346392	351512	353752
M180T264		180.033	264.1													346485	384982	702396	354647	477297	346923	400693	298988	478971	1.50791e+06	234773	716647	464329	184280	153563	243312	120406	169091	107352
M180T318		180.033	317.7													990949	8.93995e+06	870363	862197	995290	818644	1.94193e+06	1.48797e+06	3.22278e+06	2.2477e+06	2.55434e+06	1.1348e+06	1.62211e+06	2.29982e+06	3.71887e+06	2.44396e+06	1.14321e+06	1.39345e+06	1.24244e+06
M180T36	D-Glucose	180.064	35.9	180.063	1.11072	C6H12O6	[M]+	Organooxygen compounds	Alcohols and polyols	C00031	Endocrine and metabolic disease; Membrane transport; Cell growth and death; Signal transduction; Digestive system; Endocrine system; Cancer: overview; Carbohydrate metabolism; Biosynthesis of other secondary metabolites; Cellular community - prokaryotes; Global and overview maps	50-99-7/50-99-7 2280-44-6/2280-44-6	HMDB0000122	MetaDNA	2	3.5855e+06	4.26825e+06	3.20165e+06	3.42824e+06	3.49517e+06	2.37564e+06	3.69908e+06	4.53239e+06	5.40791e+06	8.27897e+06	5.5297e+06	6.46265e+06	4.39965e+06	8.20257e+06	9.31569e+06	6.75097e+06	8.16406e+06	6.18608e+06	8.35013e+06
M180T367		180.096	367.2													1.95362e+06	1.37348e+06	2.11186e+06	2.13095e+06	1.90153e+06	1.86064e+06	2.60681e+06	2.41753e+06	2.63663e+06	2.1927e+06	2.0954e+06	1.99667e+06	3.67147e+06	2.82776e+06	1.87189e+06	1.64696e+06	1.44027e+06	2.42378e+06	2.45983e+06
M180T376		180.174	376.2													7.81722e+06	5.54164e+06	6.91341e+06	6.73802e+06	6.76576e+06	6.35399e+06	6.92189e+06	1.68797e+06	2.43296e+06	1.99234e+06	1.96329e+06	4.92694e+06	2.1472e+06	3.03778e+06	2.21176e+06	2.43093e+06	1.27743e+06	1.86438e+06	1.65739e+06
M180T38		180.111	38													1.10443e+07	1.75622e+07	7.61324e+06	7.82464e+06	9.76284e+06	5.08788e+06	8.60511e+06	1.666e+07	1.15285e+07	1.6476e+07	4.7096e+06	1.59124e+07	1.60113e+07	1.52433e+07	1.46235e+07	1.47299e+07	1.75073e+07	1.48731e+07	1.62037e+07
M180T465		180.146	465.2													2.68565e+06	2.70029e+06	2.57192e+06	2.51305e+06	2.57032e+06	1.88694e+06	2.58002e+06	1.54627e+06	1.552e+06	1.36991e+06	2.69908e+06	2.42251e+06	1.21518e+06	2.43773e+06	1.57266e+06	2.45425e+06	2.48257e+06	2.38233e+06	2.76606e+06
M180T474		180.138	474.4													1.95251e+06	1.76434e+06	1.71862e+06	1.74767e+06	1.75907e+06	1.5839e+06	1.93343e+06	1.61671e+06	1.73359e+06	1.62623e+06	1.67671e+06	1.64591e+06	1.62768e+06	2.0753e+06	1.83867e+06	1.81461e+06	1.95283e+06	1.91909e+06	2.3774e+06
M180T527		180.146	527.4													1.23572e+07	1.21525e+07	1.2105e+07	1.03869e+07	1.30617e+07	6.40378e+06	8.58285e+06	1.89277e+07	1.5738e+07	6.63511e+06	8.00774e+06	1.47317e+07	1.70491e+06	1.17123e+07	5.0739e+06	8.43078e+06	1.28513e+07	5.63358e+06	9.56376e+06
M180T86		180.123	86.3													4.59732e+06	2.44848e+06	2.9261e+06	3.2696e+06	3.96583e+06	3.20658e+06	2.01931e+06	53082	1.39445e+06	32463.3	57214.4	2.24944e+06	1.26777e+06	1.48607e+06	1.49638e+06	1.35149e+06	1.46748e+06	1.13648e+06	1.81167e+06
M180T98	Kanosamine	180.087	97.9	179.079	3.46499	C6H13NO5	[M+H]+	Endogenous Metabolites		C12212	Biosynthesis of other secondary metabolites; Global and overview maps; Metabolism of terpenoids and polyketides			mzCloud	2	2.68668e+07	1.55326e+07	1.51185e+07	2.3875e+07	2.18661e+07	1.66125e+07	9.63224e+06	2.76911e+07	7.29728e+07	1.19899e+08	4.43472e+07	5.1012e+07	5.42683e+07	5.94739e+06	9.4593e+06	5.64199e+06	4.28541e+06	6.91699e+06	2.87935e+06
M181T114		181.086	114.1													2.11562e+06	921620	1.57154e+06	942198	2.46649e+06	1.3714e+06	2.07391e+06	2.3432e+06	2.35339e+06	798447	2.40651e+06	3.66105e+06	2.45773e+06	1.09685e+06	571952	502940	517649	430747	542946
M181T120		180.552	119.8													2.81209e+06	2.70839e+06	3.13891e+06	2.97958e+06	3.18392e+06	2.27437e+06	3.53398e+06	944726	978550	1.08409e+06	1.09791e+06	1.7285e+06	718815	1.35988e+06	1.46946e+06	1.27001e+06	736708	1.55307e+06	1.14523e+06
M181T130_1		181.086	130													220612	214175	936570	263375	235034	245518	1.40753e+06	2.6319e+06	1.70426e+06	340182	1.73195e+06	418050	3.36919e+06	4.3823e+06	1.64333e+06	1.84383e+06	1.1788e+06	2.81407e+06	1.1032e+07
M181T142		181.032	142.1													288411	133147	244592	277121	322485	373290	466543	185977	412259	272167	280324	422949	338034	298058	192075	296319	190108	286945	240191
M181T200		180.638	199.7													1.45342e+06	1.7725e+06	1.51177e+06	1.80729e+06	1.47548e+06	1.1464e+06	1.24721e+06	1.37284e+06	1.91059e+06	1.56172e+06	2.04447e+06	1.67732e+06	1.76192e+06	1.54528e+06	1.36727e+06	1.67552e+06	1.40643e+06	1.66703e+06	1.38826e+06
M181T209		181.014	209													360765	327876	276266	303979	347860	260244	326389	295974	370026	326988	280352	325857	131426	194423	77537.3	175504	78582.9	133574	77692.2
M181T224		181.049	224.4													1.72387e+06	3.66598e+06	2.24639e+06	1.2982e+06	2.45958e+06	1.26019e+06	2.50376e+06	5.63172e+06	8.20438e+06	1.11883e+07	3.16737e+06	3.85792e+06	4.74466e+06	6.84468e+06	2.49103e+06	4.40962e+06	5.06931e+06	5.47754e+06	3.20036e+06
M181T233		181.105	232.7													1.54598e+06	1.14058e+06	1.66517e+06	2.37498e+06	2.07416e+06	1.99139e+06	1.38708e+06	322132	243983	234519	245010	823491	261169	1.13856e+06	849575	634511	846701	708979	744514
M181T254		181.049	254.1													2.03986e+07	1.02825e+08	3.43258e+07	1.76866e+07	7.9175e+06	1.62258e+07	1.50831e+07	3.11509e+07	2.13755e+07	3.88512e+07	2.16586e+07	1.11483e+07	1.97193e+07	3.06803e+07	2.06822e+07	1.62504e+07	9.19734e+06	2.11857e+07	1.9158e+07
M181T267		181.062	267													229731	190128	264615	269600	290869	236642	409794	345505	368985	284480	260998	284521	569171	377858	253655	210143	170175	358069	378103
M181T275		181.086	275.2													443538	292472	757163	418019	439673	207674	364232	507945	226146	580586	385731	277014	275009	252278	210637	221961	543795	875337	508926
M181T283		181.039	282.6													809250	929688	734650	827628	716085	487313	867853	1.02614e+06	1.15177e+06	1.80407e+06	1.33581e+06	1.45275e+06	947701	1.90341e+06	2.17501e+06	1.44238e+06	1.87935e+06	1.45412e+06	1.73453e+06
M181T308		181.158	307.6													3.03823e+06	3.64155e+06	3.049e+06	2.88362e+06	3.03691e+06	3.08274e+06	3.04003e+06	2.9902e+06	3.1103e+06	2.98644e+06	3.14394e+06	2.99145e+06	3.08305e+06	2.86754e+06	2.80288e+06	3.17454e+06	3.00688e+06	3.03804e+06	3.04029e+06
M181T315		181.122	314.6													395413	1.6507e+06	1.25803e+06	1.3648e+06	1.37271e+06	357613	2.59416e+06	2.36429e+06	1.2507e+06	2.18276e+06	1.16934e+06	1.26362e+06	1.3619e+06	1.69253e+06	1.24099e+06	1.30842e+06	1.34281e+06	1.45903e+06	1.64252e+06
M181T35_1		180.989	34.9													358584	406726	488641	417316	721184	497203	829373	1.33949e+06	1.04723e+06	1.36272e+06	1.82469e+06	858785	1.10545e+06	100720	419530	105442	87664.2	363606	1.08887e+06
M181T35_2		181.121	34.9													524923	493171	66741.6	451992	1.40972e+06	469199	394110	83364.5	95027.8	374151	272443	603614	269714	1.10311e+06	455723	383455	293994	970491	458545
M181T360		181.158	359.7													2.77573e+06	2.38335e+06	1.08776e+06	1.02506e+06	1.01633e+06	907058	1.05104e+06	1.33848e+06	1.25356e+06	513926	2.49857e+06	1.43397e+06	1.42858e+06	1.12943e+06	563171	510664	549925	451675	575889
M181T376_2		181.178	375.9													429815	593842	7.03506e+06	521458	645802	405294	416223	399389	63187.1	313070	345557	297838	267207	974775	724572	1.24708e+07	941920	655333	985138
M181T398		181.075	398.2													240586	966823	494999	356938	411556	369563	633241	668104	649182	371921	476583	340265	276652	166190	92265.9	249363	37808.6	76185.7	41385.6
M181T400		181.122	400.2													6.26549e+06	3.88157e+06	7.77424e+06	8.65309e+06	6.36205e+06	4.01397e+06	5.77716e+06	762193	1.74506e+06	1.10005e+06	1.73077e+06	2.52516e+06	1.80588e+06	2.49376e+06	2.32851e+06	1.90635e+06	1.87537e+06	2.54422e+06	2.12095e+06
M181T413		181.122	412.7													4.01949e+06	3.20381e+06	3.62196e+06	5.18779e+06	5.27346e+06	1.0982e+07	5.00803e+06	582453	634326	555961	786646	2.33074e+06	638872	2.95556e+06	2.23979e+06	1.96347e+06	646825	3.45388e+06	2.39713e+06
M181T422		181.122	421.8													2.76387e+06	559809	4.43302e+06	3.08661e+06	842353	2.43491e+06	3.28691e+06	3.02784e+06	2.19299e+06	623425	2.83575e+06	817926	2.42956e+06	641978	575633	2.52293e+06	1.70045e+06	659928	557401
M181T469		181.122	468.6													2.02302e+06	2.4673e+06	2.12238e+06	1.89712e+06	1.98732e+06	1.93072e+06	2.47559e+06	1.91137e+06	2.15278e+06	1.83596e+06	1.99754e+06	1.83749e+06	1.92716e+06	2.35245e+06	2.02316e+06	2.1584e+06	2.11816e+06	2.25058e+06	2.63946e+06
M181T497		181.122	496.9													1.29326e+06	253103	1.46307e+06	1.66421e+06	279627	284241	1.22363e+06	881237	925872	829178	1.53382e+06	1.09647e+06	1.49719e+06	1.10286e+06	1.15737e+06	1.97511e+06	275354	1.81687e+06	1.20635e+06
M181T510		181.158	510.4													7.57004e+06	1.7062e+06	7.69275e+06	1.00594e+07	8.17088e+06	1.01764e+07	1.40011e+07	1.15777e+06	1.32252e+06	1.22004e+06	1.32308e+06	6.74924e+06	2.79486e+06	5.62081e+06	6.78399e+06	9.2125e+06	6.91268e+06	7.84933e+06	7.32181e+06
M181T519		181.122	519.1													2.91664e+06	3.09009e+06	3.1162e+06	3.15586e+06	2.78528e+06	2.8668e+06	3.04447e+06	2.64286e+06	2.73027e+06	2.37295e+06	2.89057e+06	2.7769e+06	2.04349e+06	2.98285e+06	2.98872e+06	2.65429e+06	3.17923e+06	2.63483e+06	3.83676e+06
M181T582		180.989	581.8													1.13395e+06	1.52639e+06	3.18309e+06	3.74851e+06	1.18091e+06	1.15831e+06	1.33892e+06	5.76753e+06	1.18307e+07	1.32865e+07	5.55357e+06	6.63522e+06	5.23436e+06	2.18914e+06	1.88779e+06	2.40979e+06	1.5595e+06	1.93117e+06	1.56848e+06
M181T81		181.097	81.4													1.1566e+06	1.50041e+06	1.47694e+06	1.3849e+06	1.69895e+06	932836	1.49764e+06	1.25229e+06	2.23526e+06	1.14927e+06	1.68056e+06	1.42908e+06	1.70066e+06	5.48555e+06	5.06806e+06	5.07953e+06	5.26815e+06	4.43256e+06	5.2995e+06
M181T83		181.026	82.5													1.0942e+06	1.1476e+06	1.31322e+06	1.24058e+06	1.53611e+06	1.0608e+06	1.21045e+06	843931	1.453e+06	4.96678e+06	697975	2.21716e+06	1.51654e+06	514440	398746	740930	335103	477067	236513
M181T84		181.126	84.1													934979	2.82678e+06	3.21397e+06	3.95859e+06	1.09546e+06	875035	3.88657e+06	2.80561e+06	2.921e+06	683112	3.27922e+06	1.08252e+06	2.52985e+06	733642	677670	736971	2.37914e+06	802804	2.65068e+06
M181T86		180.625	86.3													322366	434390	337868	406527	345107	202291	313941	117058	244728	235707	294889	329809	220844	308219	201545	165887	178395	120322	221108
M181T98		181.091	98.2													2.00447e+06	1.9232e+06	2.81978e+06	1.7176e+06	2.30091e+06	1.67915e+06	1.62688e+06	2.72897e+06	6.12421e+06	7.34093e+06	2.66731e+06	3.7137e+06	2.47722e+06	916823	905522	863420	779412	969674	800260
M182T107		182.081	107.4													2.0276e+07	1.0401e+07	1.73995e+07	1.77481e+07	3.25573e+07	1.89111e+07	1.36573e+07	4.82009e+06	6.02419e+06	5.91102e+06	4.66486e+06	5.25782e+06	4.45654e+06	3.8794e+06	3.73701e+06	3.45206e+06	3.26999e+06	3.20259e+06	4.47712e+06
M182T113		182.138	113.2													520465	127593	493839	594441	545727	574703	462282	705777	539529	620608	637594	606538	561744	547967	564951	731556	576425	666413	687699
M182T233	Hydroxyphenyllactic acid	182.045	232.7	182.058	1.09756	C9H10O4	[M]+	Phenylpropanoic acids		C03672		306-23-0	HMDB0000755	BioDeepDB	2	8.74884e+06	6.82509e+06	1.14481e+07	3.77602e+06	1.96537e+07	1.11839e+07	2.7466e+07	2.83738e+07	3.81841e+07	3.45505e+07	8.33628e+06	1.79325e+07	2.11505e+07	1.84643e+07	2.01615e+07	2.25534e+07	2.42358e+07	7.51298e+06	1.31733e+07
M182T254		182.053	254.1													1.02489e+06	4.22414e+06	2.20863e+06	1.45418e+06	1.86964e+06	1.50504e+06	2.69364e+06	3.0886e+06	2.78526e+06	1.47717e+06	2.14938e+06	1.3359e+06	1.17527e+06	600981	297655	1.05571e+06	392655	385528	474573
M182T303		182.19	303.1													8.22775e+06	7.42775e+06	6.26706e+06	4.99998e+06	5.68458e+06	7.50437e+06	1.81064e+06	3.33749e+06	2.50462e+06	475741	3.4223e+06	5.02057e+06	2.08328e+06	1.27401e+06	8.32641e+06	9.74846e+06	5.75665e+06	8.84103e+06	6.12947e+06
M182T336		182.154	336.1													3.13649e+06	2.4435e+06	3.35816e+06	3.35874e+06	3.16743e+06	2.64343e+06	398354	2.95976e+06	378551	1.34148e+06	2.80841e+06	2.63354e+06	2.07956e+06	1.967e+06	1.57748e+06	1.27006e+06	385033	1.63899e+06	1.28254e+06
M182T344		182.065	344.3													648676	749403	571820	692292	682746	882474	720677	660445	670522	574577	518269	565485	734098	784161	912414	453661	565299	518029	561688
M182T477		182.154	477.4													134279	346483	329342	326466	320705	231553	470506	605739	705589	706311	421019	385936	444070	404662	315118	315752	215364	332815	607626
M182T52		182.048	52.3													1.79295e+06	934989	1.60425e+06	1.98611e+06	1.44826e+06	1.74255e+06	1.72254e+06	1.82376e+06	2.05384e+06	1.48586e+06	1.89157e+06	1.9632e+06	2.22561e+06	716894	794107	906195	1.10172e+06	914302	1.59376e+06
M182T56		182.081	55.6													1.32168e+09	1.0067e+09	1.18264e+09	1.47875e+09	9.87103e+08	1.58069e+09	1.38216e+09	1.43954e+09	1.37182e+09	1.16916e+09	1.43742e+09	8.07989e+08	1.37462e+09	9.89134e+08	1.74738e+09	8.33709e+08	1.71823e+09	9.20203e+08	7.22798e+08
M182T581		181.988	580.6													2.7077e+06	2.82724e+06	2.4377e+06	2.86813e+06	2.9378e+06	3.30658e+06	2.54678e+06	3.67726e+06	4.62615e+06	6.0773e+06	1.05377e+06	4.14631e+06	3.27814e+06	3.16649e+06	2.78888e+06	3.1767e+06	2.82599e+06	3.81148e+06	2.66462e+06
M182T64		182.029	63.8													135189	213010	206622	203134	214051	157201	1.05062e+06	290192	1.44858e+06	1.51285e+06	764088	792413	804595	735459	684866	173968	518770	767201	1.00966e+06
M182T73		182.081	73													1.67721e+09	1.61085e+09	2.28992e+09	1.84861e+09	1.85908e+09	1.66178e+09	1.49328e+09	2.01631e+09	2.04251e+09	3.59277e+09	1.90293e+09	1.70972e+09	2.31181e+09	2.17758e+09	1.94617e+09	1.85082e+09	1.78351e+09	1.83574e+09	2.46619e+09
M182T84		181.627	84													277503	304881	261688	247292	263385	143183	271255	381013	359093	297924	495225	412205	535409	464514	421862	362465	413006	284149	435038
M182T91		182.081	91.1													4.88706e+07	2.2155e+06	5.24539e+06	5.28576e+07	1.29253e+07	8.09976e+07	6.5235e+07	2.24249e+06	1.52057e+06	3.21342e+06	6.4835e+06	5.40031e+07	2.72307e+06	8.48398e+07	5.73029e+07	8.33669e+07	4.22973e+07	6.92518e+07	9.03232e+06
M183T158	Homovanillic acid	183.065	158.1	182.058	2.05392	C9H10O4	[M+H]+	Phenols	Methoxyphenols	C05582	Amino acid metabolism; Nervous system; Global and overview maps	306-08-1	HMDB0000118	BioDeepDB	2	1.21388e+07	3.81748e+06	3.18566e+07	2.35857e+07	2.58031e+07	3.85581e+07	3.12471e+07	5.02246e+06	6.59951e+06	3.12498e+06	8.07082e+06	1.85286e+07	6.26587e+06	9.1784e+06	2.72365e+06	2.89707e+06	2.64081e+06	3.04261e+06	2.72108e+06
M183T176		183.113	176.2													1.27144e+06	937422	1.23525e+06	1.19224e+06	1.37973e+06	466278	316177	1.3325e+06	259953	367393	1.27793e+06	1.56835e+06	1.39804e+06	1.40437e+06	1.37328e+06	1.42701e+06	1.21836e+06	1.46189e+06	1.47561e+06
M183T193		183.02	193.5													4.40549e+06	4.38456e+06	3.66805e+06	4.41324e+06	3.57509e+06	4.1938e+06	3.69262e+06	3.43422e+06	4.30522e+06	4.54036e+06	3.49981e+06	3.88027e+06	3.62766e+06	4.47971e+06	3.76657e+06	3.77311e+06	3.74384e+06	4.20861e+06	3.63667e+06
M183T215_1		182.547	215.1													1.10921e+06	2.61094e+06	2.34454e+06	2.3335e+06	2.16453e+06	1.73675e+06	2.91782e+06	4.75974e+06	5.41551e+06	5.24261e+06	3.42394e+06	3.19388e+06	3.5629e+06	2.95826e+06	2.57852e+06	2.47028e+06	1.84824e+06	2.7098e+06	4.66005e+06
M183T215_2		183.048	215.1													1.23432e+06	912407	1.17853e+06	585259	1.2192e+06	1.24236e+06	769944	436466	800429	835687	1.04217e+06	569889	376536	458106	1.08359e+06	1.17633e+06	589940	1.13394e+06	518314
M183T225		183.065	225.1													1.63555e+06	1.92397e+06	1.56865e+06	2.43968e+06	1.97603e+06	1.85029e+06	1.81596e+06	2.15745e+06	2.04907e+06	1.66484e+06	321393	1.77817e+06	1.90315e+06	1.93514e+06	2.03044e+06	1.88486e+06	2.2745e+06	2.30117e+06	2.45227e+06
M183T229		182.669	229													390343	720474	743008	871381	885669	883179	892060	1.56024e+06	1.48454e+06	1.61416e+06	1.01251e+06	1.85345e+06	1.75583e+06	450854	381711	411490	353593	405052	327441
M183T233		183.048	232.7													614186	591365	1.35876e+06	594045	2.32566e+06	584383	566143	532224	2.09133e+06	568755	590696	2.11656e+06	1.29213e+06	2.22798e+06	634194	632544	635317	663432	2.33978e+06
M183T285_1		182.669	285.3													1.704e+06	1.47553e+06	4.02514e+06	2.78467e+06	2.6893e+06	2.51039e+06	6.66699e+06	2.6785e+06	5.32292e+07	4.62993e+07	2.43426e+06	2.53983e+07	2.83453e+06	1.93729e+06	826369	1.3206e+06	1.24695e+06	3.04068e+06	1.21033e+06
M183T300		183.065	299.8													1.00213e+06	1.74777e+06	236663	843900	913071	266551	355553	602786	748881	1.17804e+06	954473	1.1101e+06	502244	1.03394e+06	1.1075e+06	976351	917052	2.15869e+06	1.2111e+06
M183T303		183.101	302.6													2.25177e+06	1.88815e+06	395682	362134	1.74997e+06	339507	1.23582e+06	3.45919e+06	526959	1.62621e+06	1.77527e+06	610473	476872	2.38454e+06	1.25573e+06	1.93959e+06	996514	614248	1.03297e+06
M183T313		183.085	312.9													537220	6.52455e+06	2.15926e+06	2.25503e+06	1.92474e+06	1.9232e+06	1.83381e+06	604374	2.16906e+06	612373	548704	1.80655e+06	1.87811e+06	794823	761389	1.82169e+06	717670	691750	662721
M183T315		183.072	314.5													427715	527657	506118	366002	403159	405916	504930	383101	428366	481216	492472	543453	438421	515715	465468	446021	458219	466095	533179
M183T336		183.077	336.4													8.31296e+06	8.2533e+06	5.29777e+06	7.8005e+06	8.04009e+06	8.36101e+06	7.18323e+06	7.0451e+06	7.15177e+06	7.62078e+06	7.92156e+06	7.65026e+06	7.10419e+06	8.28322e+06	8.78245e+06	5.13836e+06	8.3648e+06	9.46623e+06	8.58062e+06
M183T35_1		182.901	35													3.71653e+06	4.06137e+06	2.88649e+06	2.32811e+06	2.67993e+06	2.11575e+06	2.84492e+06	1.68013e+06	2.62154e+06	2.19155e+06	2.24644e+06	2.52096e+06	3.15424e+06	2.83319e+06	2.62207e+06	2.14807e+06	2.34571e+06	2.57747e+06	2.05423e+06
M183T35_2		182.986	35.5													1.20391e+07	2.25009e+07	1.79563e+07	1.31765e+07	1.51539e+07	1.60855e+07	1.27646e+07	1.36314e+07	2.9653e+07	1.61767e+07	2.13624e+07	2.049e+07	1.72743e+07	8.12006e+06	4.18073e+06	1.11178e+07	1.1743e+07	1.31394e+07	7.97763e+06
M183T358		183.138	357.8													7.57209e+06	7.84897e+06	7.33272e+06	3.86274e+06	7.13994e+06	7.95519e+06	8.20725e+06	4.65172e+06	8.3761e+06	7.6512e+06	8.87563e+06	7.46422e+06	6.98079e+06	1.29261e+07	1.33082e+07	1.37682e+07	1.09379e+07	1.14225e+07	9.76789e+06
M183T371		183.085	370.7													1.86334e+06	1.86389e+06	1.8876e+06	2.11111e+06	2.10799e+06	1.89754e+06	1.86805e+06	1.97137e+06	1.96747e+06	1.88278e+06	2.30657e+06	1.98601e+06	2.03411e+06	1.92455e+06	1.73624e+06	1.87229e+06	1.53432e+06	1.65842e+06	2.08041e+06
M183T413_1		182.587	412.5													1.53442e+06	1.35119e+06	330968	326838	252177	137541	278275	471010	426429	188577	3.07326e+06	1.86105e+06	2.56428e+06	2.60793e+06	2.52697e+06	2.12457e+06	2.2254e+06	1.60323e+06	2.93839e+06
M183T42		182.963	42.2													3.19884e+07	2.92422e+07	3.09146e+07	3.05429e+07	3.13709e+07	3.11053e+07	2.57885e+07	3.13713e+07	2.4055e+07	2.72427e+07	3.24223e+07	2.92653e+07	3.02139e+07	3.47285e+07	2.99867e+07	3.16213e+07	3.29792e+07	3.45646e+07	3.38339e+07
M183T427	Sorbitol	182.983	426.6	182.079	10.1482	C6H14O6	[M+H]+	Organooxygen compounds	Carbohydrates and carbohydrate conjugates	C00794	Carbohydrate metabolism; Membrane transport; Global and overview maps	50-70-4	HMDB0000247	BioDeepDB	2	1.28272e+07	1.72433e+07	2.33287e+07	1.89448e+07	1.57263e+07	1.55582e+07	1.7642e+07	2.24142e+07	4.18679e+07	4.39691e+07	1.15234e+07	1.7521e+07	2.88897e+07	2.31956e+08	1.55335e+08	3.38121e+08	1.06339e+08	1.56275e+08	1.07872e+08
M183T440	Se-Methylselenocysteine	182.983	439.8	182.98	14.012	C4H9NO2Se	[M]+	Carboxylic acids and derivatives	Amino acids, peptides, and analogues	C05689	Metabolism of other amino acids; Global and overview maps	26046-90-2 / 2574-71-2 / NA	HMDB0004113	BioDeepDB	2	3.40199e+07	1.45187e+07	3.39045e+07	4.70239e+07	4.53511e+07	4.79572e+07	2.68965e+07	5.01812e+06	5.60107e+06	4.00235e+06	5.91301e+06	1.50881e+07	6.04762e+06	7.80625e+06	4.5526e+06	5.52271e+06	4.07958e+06	6.29132e+06	4.81895e+06
M183T460		183.138	459.9													1.35559e+06	1.59717e+06	1.20626e+06	1.22627e+06	1.34759e+06	1.34472e+06	1.08745e+06	639031	608367	194021	1.03152e+06	1.17333e+06	1.03004e+06	2.04832e+06	1.92562e+06	1.84331e+06	1.58156e+06	2.05418e+06	1.82514e+06
M183T473_1		182.984	473.1													208848	190195	1.81417e+06	1.82092e+06	1.5303e+06	282123	243244	1.75295e+06	3.58549e+06	3.61226e+06	98004.2	346695	2.12498e+06	2.41404e+07	1.67761e+07	3.65422e+07	1.22395e+07	1.70349e+07	1.27791e+07
M183T481		182.983	481.5													5.15125e+06	9.36338e+06	9.08141e+06	5.88608e+06	6.47432e+06	5.54847e+06	7.94651e+06	7.37305e+06	8.62818e+06	8.65665e+06	7.67849e+06	3.93149e+06	3.42653e+06	911297	1.17971e+06	1.01645e+06	1.97236e+06	2.18314e+06	2.27523e+06
M183T501		182.983	501.4													3.22067e+07	5.40715e+06	9.79403e+06	1.0417e+07	8.71661e+06	4.61313e+07	5.04586e+06	5.17779e+06	1.25039e+07	1.23311e+07	4.07017e+06	8.09181e+06	6.57351e+06	1.06547e+08	7.83004e+07	2.62316e+08	8.20643e+07	7.07414e+07	6.9543e+07
M183T527		182.983	527.1													3.66225e+07	1.91635e+07	2.03857e+07	6.01172e+06	9.7119e+06	5.67638e+06	5.60467e+06	1.34362e+07	1.53882e+07	1.98423e+07	1.67961e+07	1.73285e+07	1.42225e+07	7.51185e+06	3.28012e+06	2.95278e+06	8.13123e+06	2.60387e+06	2.74844e+06
M183T56		183.084	55.6													2.40626e+08	1.20712e+08	9.39042e+07	2.0001e+08	1.31986e+08	1.41672e+08	9.41614e+07	2.9907e+07	2.01351e+07	1.89642e+07	2.45258e+07	7.53656e+07	1.9202e+07	2.02902e+07	6.95809e+07	2.18228e+07	1.97022e+07	1.15644e+08	6.83796e+07
M183T565		183.174	565.3													1.51818e+06	1.44481e+06	1.34173e+06	1.40874e+06	1.20849e+06	1.20451e+06	1.62962e+06	1.6952e+06	406528	1.56438e+06	1.42762e+06	1.47408e+06	1.38872e+06	4.20644e+06	1.84881e+06	2.31736e+06	1.82167e+06	2.93117e+06	1.77413e+06
M183T582		182.985	582.1													1.66909e+08	1.05866e+08	3.46409e+08	1.68695e+08	3.20905e+08	3.37615e+08	3.5276e+08	2.98854e+08	3.86201e+08	4.165e+08	2.70709e+08	2.95267e+08	3.29824e+08	3.70284e+08	3.78571e+08	3.56704e+08	3.45672e+08	3.32905e+08	3.50105e+08
M183T62		183.005	62													1.07914e+08	7.16248e+07	4.97259e+07	6.44533e+07	3.42017e+07	4.5499e+07	6.31876e+07	3.81074e+07	4.56e+07	2.87327e+07	5.36675e+07	8.49869e+07	4.73361e+07	5.81864e+07	1.02978e+08	5.59153e+07	8.98327e+07	7.1255e+07	6.81301e+07
M183T621		182.985	621.4													2.92385e+07	2.50527e+07	4.92461e+07	3.42761e+07	1.10482e+07	3.3475e+07	8.25459e+06	3.99494e+07	4.47722e+07	7.28868e+07	9.73023e+06	5.1292e+07	3.09583e+07	5.70625e+06	5.58355e+06	5.90893e+06	6.05865e+06	5.66809e+06	5.96981e+06
M183T642		182.983	642													4.80877e+06	2.424e+06	7.0048e+06	1.03667e+07	9.46178e+06	7.7255e+06	6.60756e+06	1.12126e+06	2.69039e+06	1.03251e+06	1.9943e+06	9.32354e+06	2.81579e+06	1.26693e+06	1.20935e+06	1.24492e+06	1.06786e+06	1.2897e+06	1.17865e+06
M183T656		182.985	655.8													1.01983e+07	6.29013e+06	6.53163e+06	9.94559e+06	8.66444e+06	6.69018e+06	3.83642e+06	8.98284e+06	2.24588e+07	2.17985e+07	1.39563e+07	1.54533e+07	1.78634e+07	2.4449e+06	3.42448e+06	2.01821e+06	1.6815e+06	2.96198e+06	978769
M183T680		182.983	680.4													4.16757e+06	1.80432e+06	8.89475e+06	7.34536e+06	9.20087e+06	6.51529e+06	4.51829e+06	4.57533e+06	9.34041e+06	3.91474e+06	5.80504e+06	6.8223e+06	6.86212e+06	1.14036e+07	3.44909e+06	2.46958e+06	2.7838e+06	2.0678e+06	3.94904e+06
M183T73		183.084	73													6.56122e+07	2.29418e+08	6.52984e+07	3.92118e+07	1.71031e+08	6.1693e+07	2.78747e+08	7.36459e+07	1.4852e+08	3.83001e+08	5.85654e+07	5.66032e+07	8.569e+07	7.94895e+07	1.30525e+08	1.90739e+08	8.85889e+07	8.80272e+07	1.04746e+08
M183T91		183.113	91.4													1.54037e+06	4.36204e+06	3.76874e+06	3.75264e+06	3.58596e+06	2.44514e+06	1.66739e+06	6.82596e+06	8.32657e+06	8.06383e+06	4.98052e+06	4.22791e+06	4.9468e+06	4.60646e+06	4.46068e+06	3.38975e+06	2.44572e+06	4.53872e+06	7.17353e+06
M184T110		184.096	110.2													9.59197e+06	9.93827e+06	1.54986e+07	6.62666e+06	1.05803e+07	1.12358e+07	1.67511e+07	1.05772e+07	8.02783e+06	4.74621e+06	1.58594e+07	6.44687e+06	8.28328e+06	8.06438e+06	1.00557e+07	8.97091e+06	2.73002e+06	1.05764e+07	2.9382e+06
M184T119		184.169	119.4													282337	231087	214474	265746	284479	340225	542866	218465	240017	318364	391429	309899	203689	942336	858172	879179	707421	1.01714e+06	717738
M184T124		184.096	124.4													2.70463e+06	2.6753e+06	2.29875e+06	2.215e+06	1.43599e+06	1.14495e+06	2.4175e+06	2.37129e+06	2.60733e+06	1.45661e+06	3.00027e+06	2.81525e+06	2.91533e+06	3.26507e+06	3.10934e+06	1.27471e+06	2.72385e+06	2.78631e+06	2.97203e+06
M184T158		184.068	158.1													757853	931492	1.37271e+06	1.25246e+06	958157	1.05309e+06	865283	652182	1.3205e+06	1.37117e+06	436890	797645	825727	2.05533e+06	1.24117e+06	2.53418e+06	1.23815e+06	1.50421e+06	1.21756e+06
M184T174		184.133	174.5													566213	681363	532602	525095	536814	505738	558164	616679	204414	447514	186602	522748	563578	654807	571059	577773	614104	602718	610467
M184T224		184.096	224.5													2.77956e+06	1.96756e+06	2.02328e+06	2.07369e+06	3.13979e+06	2.17176e+06	2.38776e+06	1.66513e+06	2.89562e+06	2.26829e+06	1.81349e+06	2.18127e+06	2.36214e+06	2.22823e+06	1.57378e+06	2.71094e+06	2.4022e+06	2.17627e+06	1.96909e+06
M184T225		184.047	225.5													555584	986893	378284	533140	1.05687e+06	359674	808739	614508	663046	545820	631826	509710	690435	787110	452324	539945	405118	462001	976081
M184T239	Epinephrine	184.097	238.6	183.089	0.412827	C9H13NO3	[M+H]+	Phenols	Benzenediols	C00788	Circulatory system; Signal transduction; Endocrine system; Signaling molecules and interaction; Amino acid metabolism; Cellular community - prokaryotes; Global and overview maps	51-43-4	HMDB0000068	MoNA	2	3.80859e+06	3.95838e+06	3.36921e+06	3.06116e+06	3.72282e+06	3.29206e+06	3.98951e+06	4.0048e+06	2.67577e+06	1.95089e+06	3.53835e+06	3.76864e+06	3.73483e+06	3.81986e+06	4.20859e+06	3.49579e+06	3.80406e+06	3.92659e+06	3.98612e+06
M184T259		184.003	259.3													1.79355e+07	1.52484e+07	1.70011e+07	1.31634e+07	1.47188e+07	1.35589e+07	1.90646e+07	1.19685e+07	1.04228e+07	8.46481e+06	2.08967e+07	9.35548e+06	1.04824e+07	9.67223e+06	8.40904e+06	8.43916e+06	1.17699e+07	8.3662e+06	9.15357e+06
M184T260		184.133	259.9													597768	816103	802300	624229	654738	634400	827330	552187	811854	712540	779009	900756	682761	696744	804007	245850	667569	736043	890327
M184T285_1		183.677	284.8													1.29028e+08	1.29827e+08	1.16419e+08	1.24219e+08	1.23682e+08	1.08543e+08	1.16336e+08	1.07346e+08	1.30447e+08	1.37849e+08	1.34409e+08	1.353e+08	1.34187e+08	1.38803e+08	1.30817e+08	1.41145e+08	1.15419e+08	1.40589e+08	1.04339e+08
M184T285_2		184.179	284.8													1.8037e+06	1.93552e+07	1.93481e+07	1.54826e+07	1.86385e+07	1.22561e+07	3.07309e+07	4.34001e+07	4.85917e+07	4.57742e+07	2.83535e+07	2.80933e+07	2.98918e+07	2.70912e+07	2.37786e+07	3.17446e+07	1.4635e+07	2.78909e+07	5.75757e+07
M184T301_1		183.677	301.2													1.13027e+08	6.05665e+07	8.12449e+07	9.83776e+07	9.25808e+07	4.86614e+07	1.14663e+08	2.56662e+07	7.14829e+07	5.28784e+07	6.71732e+07	9.60522e+07	5.70566e+07	9.98857e+07	1.44838e+08	1.45441e+08	1.03797e+08	1.17073e+08	1.06686e+08
M184T301_2		184.179	301.2													4.11379e+07	5.00288e+07	3.7114e+07	3.42904e+07	4.79815e+07	4.06212e+07	1.53821e+07	1.59591e+07	1.07415e+07	1.47649e+07	1.33521e+07	3.02425e+07	1.47581e+07	4.83419e+07	5.37362e+07	5.63007e+07	4.55988e+07	5.10537e+07	4.94601e+07
M184T303		184.133	303.2													335085	348085	341448	322149	355474	373055	335886	2.73934e+06	2.4159e+06	2.12603e+06	2.59325e+06	2.04406e+06	2.18135e+06	344963	330202	363148	355760	331818	333162
M184T324		184.003	324.5													3.08967e+07	2.92376e+07	3.25878e+07	7.31275e+06	6.07697e+06	2.82637e+07	2.58823e+07	3.90604e+07	1.05559e+07	8.09006e+06	1.21315e+07	1.05626e+07	9.05863e+06	9.29239e+06	5.4156e+07	3.38168e+07	1.13032e+07	3.34549e+07	2.40737e+07
M184T336		184.081	336.4													219760	208452	285833	233496	192910	242710	168034	277120	392824	483139	138406	286982	267533	1.60523e+06	816134	1.98337e+06	672543	1.12686e+06	765457
M184T35		184.003	34.9													2.95719e+07	2.93265e+07	1.9454e+07	2.58975e+07	3.57048e+07	2.16811e+07	1.45715e+07	1.43848e+07	3.31392e+07	1.53761e+07	2.27111e+07	1.84597e+07	2.1472e+07	1.62522e+07	1.15786e+07	2.57938e+07	1.76903e+07	1.20633e+07	1.98989e+07
M184T353		184.169	353.2													66647.3	309340	250256	132318	367097	277632	186630	14693.9	19806.6	21919	45853.7	200550	38204.1	474543	121824	429285	99201.3	104548	121215
M184T358		184.141	357.8													619390	651661	688635	682267	594888	548637	662073	485181	494466	610830	603194	568689	553823	424953	428917	604834	389977	471063	560733
M184T366		184.093	366													4.39169e+06	2.69135e+06	1.88374e+06	2.15725e+06	1.09512e+06	1.71327e+06	2.17065e+06	1.43629e+06	1.79184e+06	336071	2.11865e+06	3.47684e+06	1.77528e+06	2.24981e+06	3.65346e+06	1.96215e+06	3.21964e+06	2.95267e+06	2.71449e+06
M184T42_1		183.964	42.2													1.22858e+07	2.17597e+07	1.35877e+07	2.92237e+07	1.93584e+07	3.08427e+07	1.2756e+07	2.52839e+07	2.63144e+07	4.21242e+07	1.31387e+07	1.97287e+07	1.68591e+07	2.57289e+07	3.43259e+07	1.04071e+07	2.75442e+07	2.06001e+07	1.6796e+07
M184T42_2		184.045	42.2													6.10877e+06	1.13329e+07	8.02394e+06	9.4248e+06	2.22345e+06	9.83825e+06	8.72156e+06	2.42668e+06	1.17358e+07	1.643e+06	2.57021e+06	8.91178e+06	2.33066e+06	4.66682e+06	2.76533e+06	5.87327e+06	2.97112e+06	2.7631e+06	2.88346e+06
M184T441		184.169	440.5													599539	490615	712975	745388	587456	722425	277029	919446	1.02383e+06	937626	902164	754989	782988	659092	569300	524976	656982	838316	559032
M184T50	Phosphorylcholine	184.073	50.4	184.074	0.136093	C5H15NO4P	[M+H]+	Organonitrogen compounds	Quaternary ammonium salts	C00588	Lipid metabolism; Cancer: overview; Global and overview maps	3616-04-4 / 107-73-3	HMDB0001565	BioDeepDB	2	2.9372e+07	3.45326e+07	4.88023e+07	4.73621e+07	3.7329e+07	4.04214e+07	3.11748e+07	2.47098e+07	5.22733e+07	5.01967e+07	1.72819e+07	3.00905e+07	2.93192e+07	7.51526e+07	5.02124e+07	9.83414e+07	5.07825e+07	5.58272e+07	4.71503e+07
M184T582		183.988	581.5													999730	954075	1.36966e+06	958863	1.03386e+06	1.04909e+06	2.36047e+06	921216	2.34372e+07	2.13557e+07	1.09335e+06	1.1176e+07	866466	957906	1.00716e+06	850209	904725	928586	929278
M184T63		183.506	62.6													639821	1.49685e+06	1.26039e+06	1.19758e+06	1.21406e+06	910914	2.3158e+06	2.65719e+06	3.20781e+06	2.88809e+06	1.73635e+06	1.76477e+06	1.94056e+06	1.57291e+06	1.70233e+06	1.37362e+06	993883	1.76584e+06	2.59514e+06
M184T64		183.969	64.4													113734	107311	50339	54713.9	429185	494550	49889.3	121847	116710	537086	122553	121034	448003	110452	487320	482234	537546	533348	381423
M184T73		184.085	73													4.48404e+06	4.48259e+06	6.0066e+06	5.29622e+06	4.37706e+06	5.10547e+06	3.35462e+06	5.64447e+06	8.9333e+06	8.84071e+06	3.0536e+06	5.17279e+06	5.43924e+06	3.23697e+07	1.75348e+07	4.10319e+07	1.48045e+07	2.22261e+07	1.58087e+07
M184T82		184.096	82.3													5.32066e+06	1.30127e+06	7.20595e+06	6.38179e+06	1.2147e+06	1.28466e+06	3.96653e+06	4.99726e+06	4.4215e+06	1.99089e+06	5.11506e+06	4.39829e+06	4.3231e+06	1.14558e+06	1.0653e+06	1.09599e+06	1.05902e+06	1.13037e+06	1.05997e+06
M184T92		183.614	91.7													272955	262920	350093	223063	394355	299106	531454	281427	689102	430322	211470	405738	354164	208550	326986	229732	326331	265704	476423
M184T97		184.002	97.1													2.60151e+07	2.81298e+07	2.11556e+07	1.27058e+07	2.22446e+07	2.00875e+07	2.67426e+07	2.36256e+07	3.67407e+07	2.35304e+07	2.28893e+07	2.18939e+07	1.97912e+07	1.89513e+07	7.03679e+07	1.78961e+07	9.41623e+06	6.61272e+07	1.35397e+07
M185T149		185.046	149.5													757992	800892	648189	794555	179178	929716	161514	1.55447e+06	914332	1.11239e+06	1.22962e+06	1.13067e+06	1.22834e+06	1.11406e+06	823837	1.43091e+06	909821	1.03133e+06	797347
M185T200		184.618	200.1													3.33e+06	3.33846e+06	2.42404e+06	2.4163e+06	433098	2.31771e+06	2.90063e+06	38789.1	145876	42426.8	93168.2	126857	513269	6.66415e+06	7.49167e+06	7.63173e+06	6.82577e+06	5.77736e+06	7.08227e+06
M185T206		185.165	206.2													5.65571e+06	6.50681e+06	7.1248e+06	7.21305e+06	7.79501e+06	6.49586e+06	7.77331e+06	4.70611e+06	5.01769e+06	3.01912e+06	3.71421e+06	3.29658e+06	4.61286e+06	6.80825e+06	6.27416e+06	6.36726e+06	8.08003e+06	5.97834e+06	7.93437e+06
M185T214		185.165	214.5													1.24171e+06	2.16988e+06	2.24718e+06	2.69527e+06	3.11522e+06	1.78984e+06	3.43241e+06	3.44761e+06	5.67746e+06	3.64149e+06	2.35194e+06	2.57365e+06	2.96089e+06	3.18648e+06	2.19073e+06	2.3131e+06	1.73324e+06	2.84749e+06	3.71416e+06
M185T220		185.046	219.7													882940	1.01313e+06	1.10837e+06	1.56899e+06	1.39565e+06	923821	1.13042e+06	887015	2.37308e+06	2.44687e+06	1.20056e+06	2.79775e+06	1.60903e+06	297253	226045	308035	253455	272850	392341
M185T226		185.165	226.3													4.60613e+06	1.79327e+06	2.178e+06	2.8395e+06	3.15358e+06	3.07968e+06	1.93448e+06	415454	680309	315054	630571	1.27467e+06	401086	1.73515e+06	1.80072e+06	1.25166e+06	940131	1.31638e+06	992178
M185T239		185.1	238.6													522066	547255	383663	443638	438825	205020	493693	328564	301366	812528	262493	416530	174393	516806	259029	414656	211761	383821	520815
M185T241		185.117	240.9													1.68715e+06	680205	1.52788e+06	2.66335e+06	2.08572e+06	2.30936e+06	1.46713e+06	556989	487725	356797	689979	2.06186e+06	523665	786175	603282	454146	355135	784769	1.04483e+06
M185T246		185.06	245.8													730550	538142	604137	524517	554976	537775	733435	410791	890334	883840	447595	332349	944289	872185	866423	817406	754510	750213	762736
M185T277		185.128	277.2													1.85244e+06	1.59711e+06	1.28196e+06	1.79717e+06	1.65402e+06	1.97821e+06	1.92099e+06	1.32289e+06	1.1989e+06	949796	1.34847e+06	1.36151e+06	5.11622e+06	1.08709e+06	1.01351e+06	1.11461e+06	800549	1.13596e+06	1.08122e+06
M185T285		184.68	284.8													2.20683e+06	4.39568e+06	4.56248e+06	861008	2.1697e+06	2.91361e+06	2.93754e+06	3.16505e+06	2.81931e+06	2.4075e+06	5.1915e+06	3.32935e+06	3.28022e+06	3.3316e+06	2.48654e+06	3.32445e+06	2.60812e+06	3.22849e+06	8.87242e+06
M185T289		185.165	288.7													1.26301e+06	1.34935e+06	1.36827e+06	1.02757e+06	1.20159e+06	936178	1.41545e+06	1.19998e+06	1.4125e+06	1.30446e+06	1.39505e+06	1.46184e+06	1.33909e+06	1.57457e+06	1.17393e+06	1.22657e+06	1.44981e+06	1.11265e+06	1.58825e+06
M185T301_1		184.685	301.5													5.07204e+08	5.13449e+08	5.35673e+08	2.50207e+08	4.89311e+08	4.21769e+08	5.29081e+08	4.50081e+08	5.3263e+08	5.48539e+08	6.11219e+08	5.83333e+08	6.1476e+08	6.15959e+08	6.09738e+08	6.08784e+08	4.54077e+08	5.04565e+08	5.50548e+08
M185T301_2		185.187	301.5													1.09299e+08	2.21587e+08	2.7744e+08	4.43618e+08	1.22079e+08	1.75756e+08	1.91544e+08	4.09181e+07	5.99588e+07	1.10496e+08	5.96537e+07	2.12356e+08	2.8136e+07	1.83763e+08	8.68921e+07	8.30846e+07	2.73739e+07	9.07167e+07	6.4818e+07
M185T325		185.115	325.3													1.51524e+06	1.81027e+06	2.05149e+06	2.09684e+06	1.57795e+06	2.13359e+06	1.48589e+06	1.42665e+06	2.28774e+06	2.16698e+06	857254	1.40764e+06	1.4856e+06	3.31787e+06	2.01525e+06	4.51243e+06	2.08633e+06	2.53553e+06	2.05114e+06
M185T36		184.984	35.6													3.13834e+06	2.78358e+06	2.46405e+06	3.09168e+06	2.65827e+06	2.22755e+06	4.13135e+06	4.55479e+06	3.49674e+06	3.55458e+06	4.42093e+06	4.75278e+06	3.46816e+06	4.06286e+06	6.00135e+06	5.10662e+06	3.61254e+06	3.45587e+06	3.16661e+06
M185T370		185.117	370.2													1.8449e+06	2.0715e+06	3.80813e+06	3.18396e+06	2.3379e+06	834357	2.2034e+06	1.29767e+06	3.90175e+06	3.34175e+06	283957	2.02409e+06	2.01674e+06	5.33412e+06	3.58136e+06	6.85235e+06	3.54466e+06	4.04382e+06	3.44887e+06
M185T380		185.101	380													2.34272e+06	2.11899e+06	1.65515e+06	1.42722e+06	1.3768e+06	1.12487e+06	1.7946e+06	777234	1.10551e+06	2.19359e+06	1.13105e+06	628190	875718	1.5885e+06	693312	816996	858820	915902	1.13021e+06
M185T396		185.117	396.3													2.76709e+06	1.67115e+06	1.20147e+06	2.64994e+06	1.59025e+06	4.22757e+06	1.63379e+06	1.6541e+06	1.80219e+06	1.43285e+06	1.4696e+06	5.55101e+06	2.01917e+06	2.11103e+06	2.64894e+06	2.25366e+06	2.92148e+06	3.01254e+06	3.57124e+06
M185T400		185.132	399.8													1.08645e+06	626485	1.66841e+06	1.48335e+06	1.7955e+06	1.33916e+06	1.9511e+06	3.80227e+06	63433.1	3.54532e+06	3.775e+06	1.30131e+06	429526	879791	428789	246093	3.01021e+06	632275	2.93633e+06
M185T42		184.96	42.2													4.25753e+06	7.09167e+06	7.02657e+06	1.18059e+07	1.2342e+07	5.17149e+06	5.38721e+06	3.99319e+06	2.02263e+07	2.61345e+07	1.7374e+07	2.28439e+07	9.49003e+06	6.00081e+06	5.70863e+06	6.15446e+06	5.63731e+06	5.64251e+06	5.97983e+06
M185T457	Sebacic acid	185.117	457	202.12	8.95648	C10H18O4	[M+H-H2O]+	Fatty Acyls	Fatty acids and conjugates	C08277		111-20-6	HMDB0000792	BioDeepDB	2	1.92652e+06	2.35189e+06	1.98839e+06	2.47688e+06	1.99127e+06	1.61749e+06	3.24443e+06	1.51613e+06	2.16536e+06	1.71308e+06	1.95243e+06	2.46744e+06	596449	1.21726e+06	1.97971e+06	2.29213e+06	1.27899e+06	1.35322e+06	2.68282e+06
M185T497		185.117	496.8													1.41961e+06	1.66647e+06	1.8238e+06	1.8017e+06	1.46289e+06	1.83311e+06	1.38425e+06	1.39325e+06	2.10023e+06	2.29741e+06	838130	1.4524e+06	1.36185e+06	2.98418e+06	1.84328e+06	4.25149e+06	1.78274e+06	2.34126e+06	1.92366e+06
M185T573		185.117	572.7													162436	204446	533438	587905	319703	178574	563611	684884	567809	244709	322331	518031	554259	356094	198066	422415	368505	371740	358076
M185T65		184.977	65.2													1.82769e+06	2.65047e+06	2.3927e+06	1.91166e+06	1.50949e+06	1.03436e+06	1.45545e+06	1.06373e+06	1.26012e+06	913187	1.31692e+06	1.14168e+06	846896	2.13322e+06	1.76468e+06	1.58802e+06	1.57351e+06	1.16978e+06	1.42731e+06
M185T94		185.128	94.4													2.28204e+06	2.33743e+06	2.28615e+06	2.36008e+06	2.29187e+06	2.46684e+06	2.18826e+06	2.4664e+06	2.34671e+06	2.36353e+06	2.47461e+06	2.33059e+06	2.39324e+06	1.20255e+06	1.91328e+06	1.02433e+06	1.94432e+06	853007	870147
M186T127		186.036	126.9													620557	583907	607326	613078	529181	602161	861083	1.36233e+06	848768	731577	676700	1.20619e+06	468761	401775	574834	609396	580844	482493	683012
M186T157		186.042	156.9													4.24624e+06	5.36636e+06	5.5711e+06	4.98805e+06	5.4445e+06	4.45036e+06	5.50157e+06	2.36593e+06	5.09281e+06	3.83002e+06	3.56661e+06	3.205e+06	4.10669e+06	8.45705e+06	5.27978e+06	5.50546e+06	4.62837e+06	5.58735e+06	6.95534e+06
M186T206_1		186.149	205.9													742057	687657	1.15112e+06	896397	691560	864925	585469	751412	1.38255e+06	1.05672e+06	385582	874278	989971	2.88731e+06	1.81144e+06	4.4307e+06	1.49784e+06	2.01857e+06	2.71411e+06
M186T206_2		186.168	206.3													701180	696689	582584	441082	564311	686741	712443	573065	813415	342329	598407	698706	288280	618433	620168	519338	339321	563203	237083
M186T220		185.548	219.7													143367	118455	124315	164788	153329	245191	183726	130060	177747	123392	268919	303361	214842	415841	488413	267384	182798	287896	149048
M186T223		186.055	222.8													3.32495e+06	2.01816e+06	2.56402e+06	3.06856e+06	2.72048e+06	2.62539e+06	2.5536e+06	3.46743e+06	3.37209e+06	3.20305e+06	2.69753e+06	3.83448e+06	3.80163e+06	4.78199e+06	5.68896e+06	5.81716e+06	4.38124e+06	5.61984e+06	3.2161e+06
M186T260		186.149	260.2													915932	930646	1.5577e+06	1.20274e+06	734769	1.11288e+06	814670	929446	1.88149e+06	1.45308e+06	528165	1.0442e+06	1.18525e+06	3.40975e+06	2.12742e+06	5.64168e+06	1.82961e+06	2.43214e+06	2.815e+06
M186T276		186.072	276.1													3.00058e+06	1.65255e+06	1.62139e+06	1.999e+06	2.94369e+06	1.82926e+06	2.27176e+06	749364	1.4441e+06	1.08432e+06	756639	2.14614e+06	1.23186e+06	1.19639e+06	1.26326e+06	943669	1.28397e+06	1.04797e+06	1.31106e+06
M186T281		186.112	281.5													1.33798e+07	1.16707e+07	1.24212e+07	1.08815e+07	9.30738e+06	4.73342e+06	8.25242e+06	3.88837e+06	1.33225e+07	4.24944e+06	7.13616e+06	6.47269e+06	6.03862e+06	6.23208e+06	4.82989e+06	5.94584e+06	7.55439e+06	6.30519e+06	8.66825e+06
M186T301_1		185.689	301.5													1.29667e+07	1.15998e+07	1.25264e+07	1.43066e+07	1.29731e+07	1.25171e+07	9.69308e+06	1.53732e+07	1.17375e+07	1.28844e+07	1.54141e+07	1.80128e+07	1.48714e+07	1.38865e+07	1.58875e+07	1.48261e+07	1.66298e+07	1.6817e+07	1.74968e+07
M186T301_2		186.19	301.5													970155	1.09478e+06	1.10117e+06	918043	1.03603e+06	972555	1.12455e+06	1.15315e+06	1.20531e+06	1.13993e+06	1.11869e+06	1.24783e+06	1.17376e+06	1.14585e+06	760052	1.09048e+06	1.19128e+06	1.33179e+06	1.25593e+06
M186T307		186.149	306.9													530476	481179	261167	485041	449205	548096	531681	421781	491595	738485	499298	552005	631013	523835	613205	607452	668537	551784	584760
M186T315_1		185.693	315.1													6.97271e+06	5.05423e+06	5.34112e+06	5.56199e+06	5.472e+06	4.1922e+06	5.71702e+06	6.87753e+06	9.01372e+06	1.66474e+07	9.16602e+06	8.14758e+06	8.54866e+06	3.68991e+06	3.40316e+06	3.41532e+06	2.81263e+06	2.75712e+06	3.19289e+06
M186T315_2		186.195	315													1.00778e+06	1.50562e+06	1.81622e+06	1.83814e+06	2.01805e+06	1.93478e+06	2.07541e+06	859029	1.16596e+06	295070	294005	591346	1.28445e+06	1.84565e+06	1.74486e+06	1.7509e+06	1.91857e+06	1.51928e+06	1.91466e+06
M186T342		186.221	342.5													838203	588722	474348	841683	445708	603426	525219	1.24746e+06	1.57348e+06	1.83486e+06	1.82712e+06	1.75222e+06	1.51491e+06	2.44996e+06	1.38204e+06	2.57011e+06	1.8242e+06	2.76103e+06	1.83239e+06
M186T343		186.149	343													1.29827e+06	1.39663e+06	1.28234e+06	3.08191e+06	1.34877e+06	2.76105e+06	1.40363e+06	1.49662e+06	1.42056e+06	1.52464e+06	2.77157e+06	1.50923e+06	3.70586e+06	2.071e+06	1.29423e+06	2.13332e+06	2.57037e+06	3.61479e+06	3.30071e+06
M186T379		186.113	379.3													1.41585e+06	4.61884e+06	2.21699e+06	1.98353e+06	1.66889e+06	1.83e+06	5.22313e+06	3.62539e+06	5.73635e+06	1.70015e+07	3.50675e+06	4.18135e+06	3.70476e+06	2.45875e+06	2.13049e+06	3.85746e+06	650923	1.84072e+06	675011
[truncated: 18,129 more rows]

## Sheet: Supplementary Table S2
ID	Name	mz	rt	exact_mass	ppm	formula	precursor_type	class	sub_class	KEGG	KEGG_Pathway	CAS	hmdb	library	level	LsM1	LsM2	LsM3	LsM4	LsM5	LsM6	LS1	LS2	LS3	LS4	LS5	LS6	Zs1	Zs2	Zs3	Zs4	Zs5	Zs6
[truncated: 8,509 more rows]

[truncated: 14 more sheets: Supplementary Table S3, Supplementary Table S4, Supplementary Table S5, Supplementary Table S6, Supplementary Table S7, Supplementary Table S8, Supplementary Tables S9, Supplementary Tables S10, Supplementary Tables S11, Supplementary Tables S12, Supplementary Tables S13, Supplementary Tables S14, Supplementary Tables S15, Supplementary Tables S16]
